# Supplementary material for: Antenatal depressive symptoms and adverse birth outcomes in Hanoi, Vietnam
Source: PLoS One. 2018 Nov 2;13(11):e0206650. doi: 10.1371/journal.pone.0206650 (PMC6214542; doi:10.1371/journal.pone.0206650)
Supplement: S1 Dataset — (XLSX) [file pone.0206650.s004.xlsx]

## Sheet: Sheet1
Variable	Label	Value	Coding
id	Number
SGA	Small for gestion age	0	No
		1	Yes
PTB	Preterm birth	0	No
		1	Yes
LBW	Low birth weight	0	Yes
		1	No
IPV	Intimate partner violation (any)	0	No
		1	Yes
PreviousPTB	Previous preterm birth	0	No
		1	Yes
PreviousLBW	Previous low birth weight	0	No
		1	Yes
Bleeding	Vaginal bleeding	0	No
		1	Yes
epds9	Depression	0	No
		1	Yes
Agegr	Age group	0	25 years and more
		1	Less than 25 years
Meals	Number of meals a day	0	3 meals and more
		1	2 meals or less
Physicalhealt	Physical health status	0	Good
		1	Not good
mentallhealt	Mental health status	0	Good
		1	Not good
BMIgr	Body mass index group	0	Nomal weight
		1	Under weight
		2	Over weight
edugr1	Education level group	0	High school and above
		1	Less than high school
Occugr	Occupation group	0	Others
		1	Famer
Anemiagr1	Anemia group	0	No
		1	Yes
