# Supplementary material for: Antenatal depressive symptoms and adverse birth outcomes in Hanoi, Vietnam
Source: PLoS One. 2018 Nov 2;13(11):e0206650. doi: 10.1371/journal.pone.0206650 (PMC6214542; doi:10.1371/journal.pone.0206650)
Supplement: S2 Dataset — (XLSX) [file pone.0206650.s005.xlsx]

## Sheet: Data
Id	Sga	Ptb	Lbw	Ipv	Previousptb	Previouslbw	Bleeding	Epds9	Agegr	Meals	Physicalhealth	Mentalhealth	Bmigr	Edugr1	Occugr	Anemiagr1
4099	0	0	0	1	0	0	0	0	0	0	0	0	2	0	0	0
4232	0	0	0	0	0	0	0	0	0	0	0	0	2	0	0	0
4238	0	0	0	0	0	0	0	0	0	0	0	0	2	0	0	0
4200	0	0	0	0	0	0	0	0	0	0	0	0	2	0	0	0
3482	1	0	0	1	0	1	0	0	0	0	0	0	2	0	0	0
4380	0	0	0	0	0	0	0	0	0	0	0	0	0	0	0	0
4268	0	0	0	0	0	0	0	0	0	0	0	0	0	0	0	1
4480	0	0	0	0	0	0	0	0	0	0	0	0	0	0	0	1
3486	0	0	0	1	0	0	0	0	0	0	0	0	0	0	1	0
3178	0	0	0	1	0	0	0	0	0	0	0	0	0	0	0	1
3135	0	0	0	0	0	0	0	0	0	0	0	0	0	0	0	0
3634	0	0	0	0	0	0	0	0	0	0	0	0	0	1	0	1
3539	0	0	0	1	0	0	0	0	0	0	0	0	0	0	0	0
3414	0	1	1	0	0	0	0	0	0	0	0	0	0	0	0	0
4273	0	1	1	1	0	0	0	0	0	0	0	0	0	0	0	0
4478	0	1	1	0	0	0	0	0	0	0	0	0	0	0	0	1
4455	0	1	1	0	0	0	0	0	0	0	0	0	0	0	0	0
4077	0	1	1	0	0	0	0	0	0	1	0	0	0	0	1	0
3267	0	1	1	0	0	0	0	0	0	0	0	0	0	0	0	0
4437	0	1	1	1	0	0	0	0	0	0	0	0	0	0	0	0
4561	0	1	1	0	0	0	0	0	0	0	0	0	0	0	0	0
3370	0	1	1	1	0	0	0	0	0	0	0	2	0	1	1	0
4233	0	1	1	1	0	1	0	0	0	0	0	0	0	1	1	0
4442	0	1	1	0	1	0	0	0	0	0	0	0	0	0	0	0
3439	0	1	0	0	0	0	0	0	0	0	0	0	0	0	1	0
3144	0	1	0	0	0	0	0	0	0	0	0	0	0	0	0	1
3376	0	1	0	0	0	0	0	0	0	0	0	0	0	0	0	1
4469	0	1	0	0	0	0	0	0	0	0	0	0	0	0	0	0
4710	0	0	0	1	0	0	0	0	0	0	0	0	0	0	0	1
4322	0	0	0	0	0	0	0	0	0	0	0	0	0	0	0	1
3209	0	0	0	0	0	0	0	0	1	0	0	0	0	1	0	0
4294	0	1	0	0	0	0	0	0	0	0	0	0	0	0	0	0
4406	0	0	0	0	0	0	0	0	0	0	0	0	0	1	0	0
3611	0	1	0	0	0	0	0	0	0	0	0	0	0	0	0	1
3448	0	1	0	0	0	0	0	0	0	0	0	0	0	0	0	0
4350	0	0	0	1	0	0	0	0	0	0	0	0	0	0	0	1
4702	0	0	0	0	0	0	0	0	0	0	0	0	0	0	0	0
4669	0	0	0	1	0	0	0	0	0	0	0	0	0	0	0	0
4684	0	0	0	0	0	0	0	0	0	0	0	0	0	0	0	0
3078	0	0	0	1	0	0	0	0	0	0	0	0	0	0	0	0
3621	0	0	0	1	0	0	0	0	0	0	0	0	0	0	0	1
3225	0	0	0	0	0	0	0	0	0	0	0	0	0	0	0	1
4318	0	0	0	0	0	0	0	0	1	1	0	0	0	0	0	0
4141	0	0	0	0	0	0	0	0	0	0	0	0	0	0	0	0
4207	0	0	0	0	0	0	0	0	0	0	0	0	0	0	0	0
3157	0	0	0	1	0	0	0	0	0	0	0	0	0	0	0	0
3502	0	1	0	0	0	0	0	0	0	0	0	0	0	0	0	0
4516	0	0	0	0	1	1	0	0	0	0	0	0	0	0	0	1
4296	0	1	0	0	0	0	0	0	0	0	0	0	0	0	0	1
4454	0	1	0	0	0	0	0	0	0	0	0	0	0	0	0	0
4173	0	0	0	0	0	0	0	0	0	0	0	0	0	0	0	0
4038	0	0	0	0	0	0	0	0	0	0	0	0	0	1	0	0
3253	0	0	0	1	0	0	0	0	0	1	0	0	0	0	1	0
3076	0	0	0	0	0	0	0	0	0	0	0	0	0	0	0	0
4705	0	0	0	0	0	0	0	0	0	0	0	0	0	0	0	0
4435	0	0	0	0	0	0	0	0	0	0	0	0	0	0	0	1
4525	0	0	0	0	0	0	0	0	0	0	0	0	0	0	0	1
3183	0	0	0	0	0	0	0	0	0	0	0	0	0	0	0	1
3372	0	0	0	0	0	0	0	0	0	0	0	0	0	0	0	0
4397	0	0	0	0	0	0	0	0	0	0	0	0	0	0	0	0
3408	0	0	0	1	0	0	0	0	0	1	0	2	0	0	0	0
3315	0	0	0	0	0	0	0	0	0	0	0	0	0	0	0	0
4279	0	0	0	1	0	0	0	0	0	0	0	0	0	0	0	1
3330	0	0	0	1	0	1	0	0	0	0	0	0	0	0	0	1
4611	0	0	0	1	0	0	0	0	0	0	0	0	0	0	0	1
3426	0	0	0	0	0	0	0	0	0	0	0	0	0	1	0	1
3527	0	0	0	1	0	0	0	0	1	0	0	0	0	0	1	0
4504	0	0	0	0	0	0	0	0	0	0	0	0	0	1	0	0
4597	0	0	0	0	0	0	0	0	0	0	0	0	0	0	0	0
4293	0	0	0	0	0	0	0	0	0	0	0	0	0	0	0	0
4413	0	0	0	0	0	0	0	0	0	0	0	0	0	0	1	0
4111	0	0	0	0	0	0	0	0	0	0	0	0	0	0	0	0
4434	0	0	0	0	0	0	0	0	0	0	0	0	0	0	0	0
4094	0	0	0	0	0	0	0	0	0	0	0	0	0	0	0	0
4660	0	0	0	0	0	0	0	0	0	0	0	0	0	0	0	1
4707	0	0	0	1	0	0	0	0	0	0	0	0	0	1	1	0
3396	0	0	0	0	0	0	0	0	0	0	0	0	0	0	0	0
3014	0	0	0	0	0	0	0	0	0	0	0	0	0	0	0	0
4683	0	0	0	0	0	0	0	0	0	0	0	0	0	1	0	0
4136	0	1	0	0	0	0	0	0	0	0	0	0	0	0	0	0
4601	0	0	0	0	0	0	0	0	0	0	0	0	0	0	0	0
4168	0	0	0	0	0	0	0	0	0	0	0	0	0	0	0	0
4510	0	0	0	0	0	0	0	0	0	0	0	0	0	1	0	1
3497	0	0	0	1	0	0	0	0	0	0	0	0	0	0	0	0
4425	0	0	0	1	0	0	0	0	0	0	0	0	0	1	0	0
3131	0	0	0	0	0	0	0	0	0	0	0	0	0	0	0	0
3214	0	0	0	0	0	0	0	0	0	0	0	0	0	0	0	0
4235	0	0	0	0	0	0	0	0	0	0	0	0	0	0	0	0
3195	0	0	0	0	1	0	0	0	0	0	0	0	0	1	0	0
4152	0	0	0	1	0	0	0	0	0	0	0	0	0	0	0	0
3240	0	0	0	0	0	0	0	0	0	0	0	0	0	0	0	1
4643	0	0	0	0	0	0	0	0	0	0	0	0	0	1	1	0
3273	0	0	0	0	0	0	0	0	0	0	0	0	0	0	0	0
4098	0	0	0	1	0	0	0	0	0	0	0	0	0	0	0	0
3261	0	0	0	0	0	0	0	0	0	0	0	0	0	0	0	0
4156	0	0	0	0	0	0	0	0	0	0	0	0	0	0	0	1
4117	0	0	0	0	0	0	0	0	0	0	0	0	0	1	0	0
4542	0	0	0	0	0	0	0	0	0	0	0	0	0	1	0	0
3521	0	0	0	1	0	0	0	0	0	0	0	0	0	0	0	0
4677	0	0	0	1	0	0	0	0	1	0	0	0	0	0	0	0
3042	0	1	0	0	1	0	0	0	0	0	0	0	0	1	1	0
4372	0	0	0	0	0	0	0	0	0	0	0	0	0	0	0	1
4541	0	0	0	0	0	0	0	0	0	0	0	0	0	0	0	1
3302	0	0	0	0	0	0	0	0	0	0	0	0	0	0	0	1
4387	0	0	0	0	0	0	0	0	0	0	0	0	0	1	0	1
3423	0	0	0	0	0	0	0	0	0	0	0	0	0	0	0	0
3120	0	0	0	0	0	0	0	0	0	0	0	0	0	0	0	0
4688	0	0	0	1	0	0	0	0	0	0	0	0	0	0	0	0
3528	0	0	0	1	0	0	0	0	0	1	0	0	0	0	0	0
3059	0	0	0	0	0	0	0	0	0	0	0	2	0	0	1	0
3081	0	0	0	0	0	0	0	0	0	0	0	0	0	0	0	0
4325	0	0	0	1	0	0	0	0	0	0	0	0	0	0	1	1
3007	0	0	0	0	0	0	0	0	0	0	0	0	0	0	0	1
3494	0	0	0	1	0	0	0	0	0	0	0	0	0	0	0	1
3326	0	0	0	1	0	0	0	0	0	0	0	2	0	1	0	1
3422	0	0	0	1	0	0	0	0	0	0	0	0	0	0	0	0
4225	0	0	0	1	0	0	0	0	0	0	0	0	0	0	0	0
3223	0	0	0	0	0	0	0	0	0	0	0	0	0	0	0	0
3269	0	0	0	1	0	0	0	0	0	0	0	0	0	0	0	0
3222	0	0	0	1	0	0	0	0	0	0	0	0	0	1	0	0
4559	0	0	0	0	0	0	0	0	0	0	0	0	0	1	0	0
3194	0	0	0	1	0	0	0	0	0	0	0	0	0	1	0	0
4567	0	0	0	0	0	0	0	0	0	0	0	0	0	0	0	0
4639	0	0	0	1	0	0	0	0	0	0	0	0	0	0	0	0
3027	0	0	0	0	0	0	0	0	0	0	0	0	0	0	0	0
3043	0	0	0	0	0	0	0	0	0	0	0	0	0	1	0	0
3587	0	0	0	1	0	0	0	0	0	0	0	0	0	0	0	1
4280	0	0	0	0	0	0	0	0	0	0	0	0	0	0	0	1
3280	0	0	0	0	0	0	0	0	0	0	0	0	0	0	0	1
4244	0	0	0	0	0	0	0	0	0	0	0	0	0	1	0	1
3030	0	0	0	1	0	0	0	0	0	0	0	0	0	0	0	1
3583	0	0	0	0	0	0	0	0	0	0	0	0	0	0	1	1
3644	0	0	0	1	0	0	0	0	0	0	0	0	0	0	0	1
4426	0	0	0	0	0	0	0	0	0	0	0	0	0	0	0	1
4271	0	0	0	0	0	0	0	0	0	0	0	0	0	0	0	1
3067	0	0	0	0	0	0	0	0	0	0	0	0	0	0	0	0
4614	0	0	0	0	0	0	0	0	0	0	0	0	0	0	0	0
3250	0	0	0	0	0	0	0	0	0	0	0	0	0	0	0	0
4468	0	0	0	0	0	0	0	0	0	0	0	0	0	0	0	0
3016	0	0	0	0	0	0	0	0	0	0	0	0	0	0	1	0
3169	0	0	0	0	0	0	0	0	0	0	0	0	0	0	0	0
3484	0	0	0	0	0	0	0	0	0	0	0	0	0	0	0	0
4450	0	0	0	0	0	0	0	0	0	0	0	0	0	0	0	0
4652	0	0	0	0	0	0	0	0	0	1	0	0	0	0	0	0
3249	0	0	0	1	0	0	0	0	0	0	0	0	0	0	1	0
3437	0	0	0	0	0	0	0	0	0	0	0	0	0	0	0	0
4647	0	0	0	0	0	1	0	0	0	0	0	0	0	0	0	0
4144	0	0	0	0	0	0	0	0	0	0	0	0	0	0	1	0
4708	0	0	0	0	0	0	0	0	0	0	0	0	0	0	0	0
3028	0	0	0	0	0	0	0	0	0	0	0	0	0	0	0	0
3329	0	0	0	0	0	0	0	0	0	0	0	0	0	0	0	0
4188	0	0	0	0	0	0	0	0	0	0	0	0	0	0	0	0
3065	0	0	0	0	0	0	0	0	0	0	0	0	0	0	0	0
4060	0	0	0	1	0	0	0	0	0	0	0	0	0	0	0	0
4637	0	0	0	1	0	0	0	0	0	0	0	0	0	0	0	0
3548	0	0	0	0	0	0	0	0	0	0	0	0	0	0	0	0
3141	0	0	0	0	0	0	0	0	1	1	0	0	0	1	1	1
4447	0	0	0	0	0	0	0	0	1	0	0	0	0	1	1	1
3284	0	0	0	0	0	0	0	0	0	0	0	2	0	0	0	1
4439	0	0	0	0	0	0	0	0	0	0	0	0	0	0	0	0
4265	0	0	0	1	0	0	0	0	0	0	0	0	0	1	0	0
3300	0	0	0	0	1	0	0	0	0	0	0	0	0	1	0	0
3366	0	0	0	0	0	0	0	0	0	0	0	0	0	0	0	0
3252	0	0	0	0	0	0	0	0	0	0	0	0	0	0	0	0
3452	0	0	0	0	0	0	0	0	0	0	0	0	0	0	0	0
3187	0	0	0	0	0	0	0	0	0	0	0	0	0	0	0	0
3347	0	0	0	0	0	0	0	0	0	0	0	0	0	0	0	0
4532	0	0	0	0	0	0	0	0	0	0	0	0	0	0	0	0
3005	0	0	0	0	0	0	0	0	0	0	0	0	0	1	0	0
3469	0	0	0	0	0	0	0	0	0	0	0	0	0	0	0	0
4500	0	0	0	0	0	0	0	0	0	0	0	0	0	0	0	1
3616	0	0	0	1	0	0	0	0	0	0	0	0	0	0	0	1
4317	0	0	0	0	0	0	0	0	0	0	0	0	0	0	0	1
4417	0	0	0	0	0	0	0	0	0	0	0	0	0	0	0	0
4501	0	0	0	0	0	0	0	0	0	0	0	0	0	0	0	0
4382	0	0	0	0	0	0	0	0	0	0	0	0	0	1	0	0
4131	0	0	0	1	0	0	0	0	0	0	0	0	0	0	0	0
3495	0	0	0	1	0	0	0	0	0	0	0	2	0	1	0	0
4369	0	0	0	0	0	0	0	0	0	0	0	0	0	0	0	0
3504	0	0	0	1	0	0	0	0	0	0	0	0	0	0	1	0
3270	0	0	0	1	0	0	0	0	0	0	0	2	0	0	1	0
3343	0	0	0	0	0	0	0	0	0	0	0	0	0	0	0	0
3054	0	0	0	1	0	0	0	0	0	0	0	0	0	0	0	0
3544	0	0	0	1	0	0	0	0	0	0	0	0	0	0	0	0
3567	0	0	0	0	0	1	0	0	0	0	0	0	0	0	0	0
4159	0	0	0	1	0	0	0	0	0	0	0	0	0	1	0	1
4512	0	0	0	1	0	0	0	0	0	0	0	0	0	0	0	1
4241	0	0	0	0	0	0	0	0	0	0	0	0	0	0	0	1
4286	0	0	0	0	0	0	0	0	0	0	0	0	0	0	0	1
3487	0	0	0	1	0	0	0	0	0	0	0	0	0	0	0	0
4306	0	0	0	0	0	0	0	0	0	0	0	0	0	1	0	0
4592	0	0	0	0	0	0	0	0	0	0	0	0	0	1	1	0
4184	0	0	0	1	0	0	0	0	0	0	0	0	0	0	0	0
4385	0	0	0	0	0	0	0	0	0	0	0	0	0	0	0	0
4023	0	0	0	1	0	0	0	0	0	0	0	0	0	1	1	0
4100	0	0	0	1	0	0	0	0	1	0	0	0	0	0	0	0
3460	0	0	0	1	0	0	0	0	0	0	0	2	0	0	0	0
4539	0	0	0	0	0	0	0	0	0	0	0	0	0	0	0	0
3393	0	0	0	1	0	0	0	0	0	0	0	0	0	0	1	0
3409	0	0	0	0	0	0	0	0	0	0	0	0	0	0	0	0
4035	0	0	0	0	0	0	0	0	0	0	0	0	0	0	0	0
3505	0	0	0	0	0	0	0	0	0	0	0	0	0	1	1	0
4338	0	0	0	0	1	0	0	0	0	0	0	0	0	0	0	0
4552	0	0	0	1	0	0	0	0	0	0	0	0	0	1	0	0
3058	0	0	0	0	0	0	0	0	0	0	0	0	0	0	0	0
4020	0	0	0	0	0	0	0	0	0	0	0	0	0	1	1	0
3595	0	0	0	1	0	0	0	0	0	0	0	0	0	0	0	1
4427	0	0	0	0	0	0	0	0	0	0	0	0	0	0	0	1
4390	0	0	0	0	0	0	0	0	0	0	0	0	0	0	0	1
3526	0	0	0	0	0	0	0	0	0	0	0	0	0	0	0	0
3181	0	0	0	0	0	0	0	0	0	0	0	0	0	0	1	0
4607	0	0	0	0	0	0	0	0	0	0	0	0	0	0	0	0
4674	0	0	0	1	0	0	0	0	0	1	0	0	0	0	0	0
4374	0	0	0	0	0	0	0	0	0	0	0	0	0	0	1	0
4211	0	0	0	0	0	0	0	0	0	0	0	0	0	1	1	0
3518	0	0	0	1	0	0	0	0	0	0	0	0	0	0	0	0
4266	0	0	0	0	0	0	0	0	0	0	0	0	0	1	0	0
4134	0	0	0	0	0	0	0	0	0	0	0	0	0	0	0	0
3481	0	0	0	1	0	0	0	0	0	0	0	0	0	0	0	0
4179	0	0	0	1	0	0	0	0	0	0	0	0	0	0	0	1
3038	0	0	0	0	0	0	0	0	0	0	0	0	0	1	0	0
3089	0	0	0	1	0	0	0	0	0	0	0	0	0	0	1	0
3025	0	0	0	0	0	0	0	0	0	0	0	0	0	0	0	0
4276	0	0	0	0	0	0	0	0	0	0	0	0	0	0	0	1
4429	0	0	0	0	0	0	0	0	0	0	0	0	0	0	0	1
3609	0	0	0	1	0	0	0	0	0	0	0	2	0	0	0	1
4628	0	0	0	1	0	1	0	0	0	0	0	0	0	0	0	1
3158	0	0	0	1	0	0	0	0	0	0	0	0	0	0	0	1
4155	0	0	0	1	0	0	0	0	0	0	0	0	0	1	0	0
3192	0	0	0	0	0	0	0	0	0	0	0	2	0	0	0	0
4545	0	0	0	1	0	0	0	0	0	0	0	0	0	0	0	0
3084	0	0	0	0	0	0	0	0	0	0	0	0	0	0	1	0
4312	0	0	0	0	0	0	0	0	0	0	0	0	0	0	0	0
4632	0	0	0	0	0	0	0	0	0	0	0	0	0	0	0	0
4577	0	0	0	0	0	0	0	0	0	0	0	0	0	0	1	0
3406	0	0	0	1	0	0	0	0	0	0	0	0	0	1	0	0
3128	0	0	0	1	0	0	0	0	0	0	0	0	0	0	0	0
3215	0	0	0	1	0	0	0	0	0	1	0	2	0	0	0	0
3053	0	0	0	1	0	0	0	0	0	1	0	2	0	1	0	0
3073	0	0	0	1	0	0	0	0	0	0	0	0	0	0	0	0
3311	0	0	0	1	0	0	0	0	0	0	0	0	0	0	0	0
3313	0	0	0	0	0	0	0	0	0	0	0	0	0	0	0	0
4028	0	0	0	0	0	0	0	0	0	0	0	0	0	0	0	0
4471	0	0	0	1	0	0	0	0	0	0	0	0	0	1	1	1
4392	0	0	0	1	0	0	0	0	0	0	0	0	0	0	0	1
3593	0	0	0	1	0	0	0	0	0	0	0	0	0	0	0	1
4419	0	0	0	0	0	0	0	0	0	0	0	0	0	0	0	1
4521	0	0	0	1	0	0	0	0	0	0	0	0	0	0	0	1
4565	0	0	0	0	0	0	0	0	0	0	0	0	0	0	0	1
4663	0	0	0	1	0	0	0	0	0	0	0	0	0	0	0	1
4337	0	0	0	1	1	0	0	0	0	0	0	0	0	0	0	0
4381	0	0	0	1	0	0	0	0	0	0	0	0	0	0	0	0
4507	0	0	0	0	0	0	0	0	0	0	0	0	0	0	0	0
3348	0	0	0	1	0	0	0	0	0	0	0	0	0	0	0	0
3459	0	0	0	1	0	0	0	0	0	1	0	0	0	0	1	0
4269	0	0	0	0	0	0	0	0	0	0	0	0	0	0	0	0
3465	0	0	0	0	0	0	0	0	0	0	0	0	0	0	0	0
4618	0	0	0	0	0	0	0	0	0	0	0	0	0	1	0	0
3411	0	0	0	0	0	0	0	0	0	0	0	0	0	0	0	0
3098	0	0	0	1	0	0	0	0	0	0	0	0	0	1	0	0
3184	0	0	0	1	0	0	0	0	0	0	0	2	0	0	0	0
3449	0	0	0	1	0	0	0	0	0	0	0	0	0	0	0	0
4072	0	0	0	1	1	1	0	0	0	0	0	0	0	0	0	0
4653	0	0	0	0	0	0	0	0	0	0	0	0	0	0	0	0
3349	0	0	0	0	0	0	0	0	0	0	0	0	0	0	0	0
3603	0	0	0	1	0	0	0	0	0	0	0	0	0	0	0	0
3492	0	0	0	0	0	0	0	0	0	0	0	0	0	0	0	0
3320	0	0	0	0	0	0	0	0	0	0	0	0	0	0	0	0
3599	0	0	0	1	0	0	0	0	0	0	0	0	0	0	0	1
4298	0	0	0	0	0	0	0	0	0	0	0	0	0	0	0	1
3121	0	0	0	0	0	0	0	0	0	0	0	0	0	0	0	1
3441	0	0	0	0	0	0	0	0	0	0	0	0	0	0	0	1
4257	0	0	0	0	0	0	0	0	0	0	0	0	0	0	0	1
4229	0	0	0	0	0	0	0	0	0	0	0	0	0	0	0	1
4585	0	0	0	0	0	0	0	0	0	0	0	0	0	0	0	0
3248	0	0	0	1	0	0	0	0	0	0	0	0	0	1	0	0
3614	0	0	0	0	0	0	0	0	0	1	0	0	0	1	0	0
4667	0	0	0	1	0	0	0	0	0	0	0	0	0	1	0	0
4301	0	0	0	0	0	0	0	0	0	0	0	0	0	0	0	0
4295	0	0	0	0	0	0	0	0	0	0	0	0	0	1	0	0
4432	0	0	0	0	0	0	0	0	0	0	0	0	0	0	0	0
4158	0	0	0	0	0	0	0	0	0	0	0	0	0	0	0	0
4603	0	0	0	0	0	0	0	0	0	0	0	0	0	1	0	0
3382	0	0	0	0	0	0	0	0	0	0	0	0	0	0	0	0
3517	0	0	0	0	0	0	0	0	0	1	0	2	0	0	0	0
3440	0	0	0	0	0	0	0	0	0	0	0	0	0	0	0	0
3337	0	0	0	0	0	0	0	0	0	0	0	0	0	0	0	0
3235	0	0	0	1	0	0	0	0	0	0	0	0	0	1	0	0
4228	0	0	0	1	0	0	0	0	0	0	0	0	0	0	0	0
3201	0	0	0	0	0	0	0	0	0	0	0	0	0	0	0	0
3328	0	0	0	0	0	0	0	0	0	0	0	0	0	0	0	0
4685	0	0	0	0	0	0	0	0	0	0	0	0	0	0	0	0
3176	0	0	0	1	0	0	0	0	0	0	0	0	0	1	0	0
3640	0	0	0	1	0	0	0	0	0	0	0	2	0	0	1	0
4226	0	0	0	0	0	0	0	0	0	0	0	0	0	0	0	1
4386	0	0	0	0	0	0	0	0	0	0	0	0	0	0	0	0
3384	0	0	0	1	0	0	0	0	0	0	0	0	0	0	0	0
3435	0	0	0	0	0	0	0	0	0	0	0	0	0	0	0	0
3012	0	0	0	0	0	0	0	0	0	0	0	0	0	0	1	0
4231	0	1	0	0	0	0	0	0	0	0	0	0	0	0	0	0
4012	0	0	0	1	0	0	0	0	0	0	0	0	0	0	0	0
4549	0	0	0	1	0	0	0	0	0	1	0	0	0	0	0	1
4484	0	0	0	0	0	0	0	0	0	0	0	2	0	0	0	1
4458	0	0	0	0	0	0	0	0	0	0	0	0	0	0	0	0
4535	0	0	0	1	0	0	0	0	0	0	0	0	0	1	1	0
3356	0	0	0	0	0	0	0	0	0	0	0	0	0	0	0	0
4196	0	0	0	0	0	0	0	0	0	0	0	0	0	0	0	0
3298	0	0	0	1	1	0	0	0	0	0	0	0	0	0	0	0
3074	0	0	0	0	0	0	0	0	0	0	0	0	0	0	0	0
4029	0	0	0	0	0	0	0	0	0	0	0	0	0	0	0	0
4314	0	0	0	0	0	0	0	0	0	0	0	0	0	0	0	1
4626	0	0	0	1	0	0	0	0	0	0	0	0	0	0	0	1
4416	0	0	0	0	0	0	0	0	0	0	0	0	0	0	0	1
4415	0	0	0	0	0	0	0	0	0	0	0	0	0	0	0	1
4470	0	0	0	0	0	0	0	0	1	0	0	0	0	1	0	1
4440	0	0	0	0	0	0	0	0	0	0	0	0	0	0	0	1
4243	0	0	0	0	0	0	0	0	0	0	0	0	0	0	0	1
4366	0	0	0	0	0	0	0	0	0	0	0	0	0	0	0	1
3001	0	0	0	0	0	0	0	0	0	0	0	0	0	0	0	1
4700	0	0	0	0	0	0	0	0	0	0	0	0	0	0	0	1
3055	0	0	0	0	0	0	0	0	0	0	0	0	0	0	0	1
3162	0	0	0	1	0	0	0	0	0	0	0	0	0	0	0	1
4579	0	0	0	0	0	0	0	0	0	0	0	0	0	0	1	1
4048	0	0	0	0	1	0	0	0	0	0	0	0	0	0	0	0
3407	0	0	0	0	0	0	0	0	0	1	0	0	0	0	0	0
3400	0	0	0	0	0	0	0	0	0	0	0	0	0	0	0	0
4342	0	0	0	1	0	0	0	0	0	0	0	0	0	0	0	0
4466	0	0	0	0	0	0	0	0	0	0	0	0	0	0	0	0
4074	0	0	0	0	0	0	0	0	0	0	0	0	0	0	0	0
3217	0	0	0	0	0	0	0	0	0	0	0	0	0	0	0	0
3351	0	0	0	0	0	0	0	0	0	0	0	0	0	0	0	0
3216	0	0	0	0	0	0	0	0	0	0	0	0	0	1	0	0
3212	0	0	0	0	0	0	0	0	0	0	0	0	0	1	0	0
4641	0	0	0	1	0	0	0	0	0	0	0	0	0	0	0	0
4170	0	0	0	1	0	0	0	0	0	0	0	0	0	0	0	0
4359	0	0	0	0	0	0	0	0	0	0	0	0	0	0	1	0
4041	0	0	0	0	0	0	0	0	0	0	0	0	0	1	0	0
3282	0	0	0	0	0	0	0	0	0	0	0	0	0	0	0	0
3360	0	0	0	1	0	0	0	0	0	0	0	0	0	0	0	0
3501	0	0	0	1	0	0	0	0	0	0	0	0	0	0	0	0
3048	0	0	0	1	1	0	0	0	0	0	0	0	0	0	0	0
3565	0	0	0	0	0	0	0	0	0	0	0	0	0	0	0	0
4713	0	0	0	0	0	0	0	0	0	0	0	0	0	1	1	0
3639	0	0	0	1	0	0	0	0	0	0	0	2	0	1	0	1
3623	0	0	0	1	0	0	0	0	0	0	0	0	0	0	0	1
4278	0	0	0	0	0	0	0	0	0	0	0	0	0	0	0	1
3287	0	0	0	0	0	0	0	0	0	0	0	0	0	0	0	1
4270	0	0	0	0	0	0	0	0	0	0	0	0	0	1	0	1
3534	0	0	0	0	0	0	0	0	0	0	0	0	0	0	0	1
4610	0	0	0	0	0	0	0	0	0	0	0	0	0	0	0	1
4681	0	0	0	0	0	0	0	0	0	0	0	0	0	0	0	1
3185	0	0	0	1	0	0	0	0	0	0	0	0	0	1	1	1
3161	0	0	0	0	0	0	0	0	0	0	0	0	0	0	0	1
4110	0	0	0	0	0	0	0	0	0	0	0	0	0	1	0	1
4307	0	0	0	0	0	0	0	0	0	0	0	0	0	0	0	0
4593	0	0	0	0	0	0	0	0	0	0	0	0	0	1	0	0
4076	0	0	0	1	0	0	0	0	0	0	0	0	0	1	0	0
4108	0	0	0	1	0	0	0	0	0	0	0	0	0	0	0	0
4242	0	0	0	0	0	0	0	0	0	0	0	0	0	0	0	0
3335	0	0	0	0	0	0	0	0	0	0	0	0	0	0	0	0
3177	0	0	0	0	0	0	0	0	0	0	0	0	0	0	0	0
3385	0	0	0	1	0	0	0	0	0	0	0	0	0	1	1	0
4494	0	0	0	0	0	0	0	0	0	0	0	0	0	0	0	0
3133	0	0	0	1	0	0	0	0	0	0	0	0	0	0	0	0
4311	0	0	0	1	0	0	0	0	0	0	0	0	0	1	1	1
4644	0	0	0	0	0	0	0	0	0	0	0	0	0	0	0	0
3540	0	0	0	0	0	0	0	0	0	0	0	0	0	1	0	0
4489	0	0	0	1	0	0	0	0	0	0	0	0	0	0	0	0
4137	0	0	0	1	0	0	0	0	0	0	0	0	0	0	0	0
3592	0	0	0	1	0	0	0	0	0	0	0	0	0	0	0	1
4283	0	0	0	0	0	0	0	0	0	0	0	0	0	0	0	0
4290	0	0	0	1	0	0	0	0	0	0	0	0	0	1	1	0
3568	0	0	0	1	0	0	0	0	0	0	0	0	0	0	0	0
4316	0	0	0	0	0	0	0	0	0	0	0	0	0	1	0	1
3607	0	0	0	1	0	0	0	0	0	0	0	0	0	0	0	1
3466	0	0	0	1	0	0	0	0	0	0	0	0	0	1	1	1
3514	0	0	0	1	0	0	0	0	0	0	0	0	0	0	0	0
4249	0	0	0	1	0	0	0	0	0	0	0	0	0	0	0	0
3398	0	0	0	0	0	0	0	0	0	0	0	0	0	0	0	0
3314	0	0	0	1	0	0	0	0	0	0	0	0	0	0	1	0
3551	0	0	0	0	0	0	0	0	0	0	0	0	0	0	0	0
3415	0	0	0	0	0	0	0	0	0	0	0	0	0	0	0	1
3622	0	0	0	1	0	0	0	0	0	0	0	0	0	0	0	1
3624	0	0	0	1	0	0	0	0	0	0	0	0	0	0	0	1
4657	0	0	0	0	0	0	0	0	0	0	0	0	0	0	1	1
4291	0	0	0	1	0	0	0	0	0	0	0	0	0	0	0	1
3419	0	0	0	1	0	0	0	0	1	1	0	0	0	1	0	0
4666	0	0	0	0	0	0	0	0	0	0	0	0	0	1	0	0
3473	0	0	0	1	0	0	0	0	0	0	0	0	0	0	0	0
4682	0	0	0	0	0	0	0	0	0	0	0	0	0	0	0	0
3475	0	0	0	0	0	0	0	0	0	0	0	0	0	0	0	0
3316	0	0	0	0	0	0	0	0	0	0	0	0	0	0	1	0
3554	0	0	0	1	0	0	0	0	0	0	0	0	0	0	0	0
3555	0	0	0	0	0	0	0	0	0	0	0	0	0	0	0	0
3585	0	0	0	1	0	0	0	0	0	0	0	0	0	0	0	1
3122	0	0	0	0	0	0	0	0	0	0	0	0	0	0	0	1
4566	0	0	0	0	0	0	0	0	0	0	0	0	0	0	0	1
4704	0	0	0	1	0	0	0	0	0	0	0	0	0	0	0	1
4321	0	0	0	1	0	0	0	0	0	0	0	0	0	0	1	1
3355	0	0	0	0	0	0	0	0	0	0	0	0	0	1	0	1
4401	0	0	0	1	0	0	0	0	0	0	0	0	0	1	1	1
3537	0	0	0	0	0	0	0	0	0	0	0	0	0	0	0	0
4376	0	0	0	0	0	0	0	0	0	0	0	2	0	0	0	0
3323	0	0	0	0	0	0	0	0	0	0	0	0	0	0	0	0
4336	0	0	0	0	0	0	0	0	0	0	0	0	0	0	0	0
3090	0	0	0	0	1	0	0	0	0	0	0	0	0	0	0	0
3243	0	0	0	1	0	0	0	0	0	0	0	0	0	0	0	0
4557	0	0	0	0	0	0	0	0	0	0	0	0	0	1	0	0
4112	0	0	0	0	0	0	0	0	0	0	0	0	0	0	0	0
4360	0	0	0	0	0	0	0	0	0	0	0	0	0	0	0	0
4675	0	0	0	0	0	0	0	0	0	0	0	0	0	0	0	0
4453	0	0	0	0	0	0	0	0	0	0	0	0	0	0	0	0
3491	0	0	0	0	0	0	0	0	0	0	0	0	0	0	0	0
4562	0	0	0	0	0	0	0	0	0	0	0	0	0	0	0	0
3019	0	0	0	0	0	0	0	0	0	0	0	0	0	0	0	0
4157	0	0	0	0	0	0	0	0	0	0	0	0	0	1	0	0
4092	0	0	0	1	0	0	0	0	0	0	0	0	0	1	0	0
4132	0	0	0	0	0	0	0	0	0	0	0	0	0	0	0	0
3140	0	0	0	1	0	0	0	0	0	0	0	0	0	0	0	0
3321	0	0	0	1	0	0	0	0	0	0	0	0	0	0	0	0
4120	0	0	0	0	0	0	0	0	0	0	0	0	0	0	0	0
3455	0	0	0	0	0	0	0	0	0	0	0	0	0	0	0	0
4362	0	0	0	0	0	0	0	0	0	0	0	0	0	0	0	0
4695	0	1	0	1	0	0	0	0	0	0	0	0	0	0	1	1
4505	0	0	0	1	0	0	0	0	0	0	0	0	0	1	0	0
4078	0	0	0	1	0	0	0	0	0	0	0	0	0	0	0	0
3299	0	0	0	1	0	0	0	0	0	0	0	0	0	0	0	0
4588	0	0	0	1	0	0	0	0	0	0	0	0	0	0	0	1
3171	0	0	0	1	0	0	0	0	0	0	0	0	0	0	0	0
4239	0	0	0	1	0	0	0	0	0	0	0	0	0	0	0	0
4081	0	0	0	0	0	0	0	0	0	0	0	0	0	0	0	0
3156	0	0	0	0	0	0	0	0	0	0	0	0	0	1	0	0
4101	0	0	0	1	0	0	0	0	0	0	0	0	0	0	0	0
4548	0	0	0	0	0	0	0	0	0	0	0	0	0	0	0	0
3306	0	0	0	0	0	0	0	0	1	0	0	0	0	1	1	0
3580	0	0	0	0	0	0	0	0	0	0	0	0	0	0	0	1
3610	0	0	0	0	0	0	0	0	0	0	0	0	0	1	1	1
4407	0	0	0	0	0	0	0	0	0	0	0	0	0	0	0	1
3576	0	0	0	0	0	0	0	0	0	0	0	0	0	0	0	1
3002	0	0	0	0	0	0	0	0	0	0	0	0	0	0	0	1
3582	0	0	0	1	0	0	0	0	0	0	0	0	0	0	0	1
4497	0	0	0	1	0	0	0	0	0	0	0	0	0	0	0	0
4202	0	0	0	0	0	0	0	0	0	0	0	0	0	0	0	0
4287	0	0	0	0	0	0	0	0	0	0	0	0	0	0	0	0
4581	0	0	0	1	0	0	0	0	0	0	0	0	0	1	0	0
4304	0	0	0	0	0	0	0	0	0	0	0	0	0	0	0	0
4456	0	0	0	0	0	0	0	0	0	0	0	0	0	0	0	0
4575	0	0	0	1	0	0	0	0	0	0	0	0	0	0	0	0
4052	0	0	0	0	0	0	0	0	0	0	0	0	0	0	0	0
3496	0	0	0	1	0	0	0	0	0	0	0	0	0	0	0	0
3399	0	0	0	0	0	0	0	0	0	1	0	0	0	0	1	0
4220	0	0	0	0	0	0	0	0	0	0	0	0	0	0	1	0
3427	0	0	0	0	0	0	0	0	0	0	0	2	0	0	1	0
4670	0	0	0	0	0	0	0	0	0	0	0	0	0	0	0	0
4333	0	0	0	0	0	0	0	0	0	0	0	0	0	1	0	0
3205	0	0	0	0	0	0	0	0	0	0	0	0	0	0	0	0
3109	0	0	0	0	0	0	0	0	0	0	0	0	0	0	0	0
3523	0	0	0	1	0	0	0	0	0	0	0	2	0	0	0	0
4005	0	0	0	0	0	0	0	0	0	0	0	0	0	0	0	0
4394	0	0	0	0	0	0	0	0	0	0	0	0	0	0	0	1
4608	0	0	0	1	0	0	0	0	0	0	0	0	0	0	0	1
3589	0	0	0	0	0	0	0	0	0	0	0	0	0	0	0	1
4506	0	0	0	0	0	0	0	0	0	0	0	0	0	0	0	1
4486	0	0	0	0	0	0	0	0	0	0	0	0	0	0	0	1
4475	0	0	0	1	0	0	0	0	0	0	0	0	0	0	0	1
4622	0	0	0	0	0	0	0	0	0	0	0	0	0	1	0	1
4115	0	0	0	1	0	0	0	0	0	0	0	0	0	0	0	1
3412	0	0	0	0	0	0	0	0	0	0	0	0	0	0	0	0
4248	0	0	0	0	0	0	0	0	0	1	0	0	0	0	0	0
3472	0	0	0	1	0	1	0	0	0	0	0	2	0	1	1	0
4182	0	0	0	0	0	0	0	0	0	0	0	0	0	0	0	0
4251	0	0	0	0	0	0	0	0	0	0	0	0	0	0	1	0
3160	0	0	0	0	0	0	0	0	0	0	0	0	0	0	1	0
4292	0	0	0	0	0	0	0	0	0	0	0	0	0	0	0	0
4431	0	0	0	0	0	0	0	0	0	0	0	0	0	0	0	0
4531	0	0	0	0	0	0	0	0	0	0	0	0	0	0	0	0
3060	0	0	0	0	0	0	0	0	0	0	0	0	0	0	0	0
3358	0	0	0	0	0	0	0	0	0	0	0	0	0	0	0	0
4199	0	0	0	1	1	0	0	0	0	0	0	0	0	0	0	0
4487	0	0	0	1	0	0	0	0	0	0	0	0	0	1	0	0
3483	0	0	0	1	0	0	0	0	0	0	0	0	0	0	1	0
3442	0	0	0	1	0	0	0	0	0	0	0	0	0	0	0	0
4636	0	0	0	0	0	0	0	0	0	0	0	0	0	0	1	0
4687	0	0	0	0	0	0	0	0	0	0	0	0	0	0	0	0
3207	0	0	0	0	0	0	0	0	0	0	0	0	0	0	0	0
4573	0	0	0	0	0	0	0	0	0	0	0	0	0	0	0	0
4146	0	0	0	0	0	0	0	0	0	0	0	0	0	1	0	0
4645	0	0	0	1	0	0	0	0	0	0	0	0	0	0	0	0
3100	0	0	0	0	0	0	0	0	0	0	0	2	0	0	0	0
3450	0	0	0	1	0	0	0	0	0	0	0	0	0	0	0	0
3513	0	0	0	1	0	0	0	0	0	0	0	0	0	0	0	0
4147	0	0	0	0	0	0	0	0	0	0	0	0	0	0	0	0
4285	0	0	0	0	0	0	0	0	0	0	0	0	0	0	0	0
4353	0	0	0	1	0	0	0	0	0	0	0	0	0	1	1	0
3464	0	0	0	0	0	0	0	0	0	0	0	0	0	0	0	0
4339	0	0	0	0	0	0	0	0	0	0	0	0	0	0	0	0
3130	0	0	0	0	0	0	0	0	0	0	0	0	0	0	0	0
3254	0	0	0	0	0	0	0	0	0	0	0	0	0	1	0	0
4656	0	0	0	1	0	0	0	0	0	0	0	0	0	0	1	0
4203	0	0	0	0	0	0	0	0	0	0	0	0	0	0	0	0
3485	0	0	0	1	0	0	0	0	0	0	0	0	0	0	0	1
3581	0	0	0	0	0	0	0	0	0	0	0	0	0	1	1	1
3604	0	0	0	0	0	0	0	0	0	0	0	0	0	0	0	1
4693	0	0	0	0	0	0	0	0	0	0	0	0	0	0	1	0
3010	0	0	0	1	0	0	0	0	0	0	0	0	0	0	0	0
3026	0	0	0	0	0	0	0	0	0	0	0	0	0	0	0	0
3304	0	0	0	0	0	0	0	0	0	1	0	0	0	0	0	0
3571	0	0	0	1	0	0	0	0	0	0	0	0	0	1	0	0
4016	0	0	0	0	0	0	0	0	0	0	0	0	0	1	0	0
4018	0	0	0	0	0	0	0	0	0	0	0	0	0	0	0	0
4263	0	0	0	0	0	0	0	0	0	0	0	0	0	0	0	1
4570	0	0	0	0	0	0	0	0	0	0	0	0	0	1	0	1
4421	0	0	0	1	0	0	0	0	0	0	0	0	0	1	0	1
4116	0	0	0	0	0	0	0	0	0	0	0	0	0	1	0	0
4528	0	0	0	0	0	0	0	0	0	0	0	0	0	0	0	0
3498	0	0	0	0	0	0	0	0	0	0	0	0	0	1	1	0
3155	0	0	0	0	0	0	0	0	0	0	0	0	0	1	0	0
3434	0	0	0	0	0	0	0	0	0	1	0	0	0	0	0	0
4247	0	0	0	1	0	0	0	0	0	1	0	0	0	1	0	0
3319	0	0	0	0	0	0	0	0	0	0	0	0	0	1	0	0
4015	0	0	0	0	0	0	0	0	1	1	0	0	0	0	1	0
4032	0	0	0	0	0	0	0	0	0	0	0	0	0	0	0	0
3638	0	0	0	1	0	0	0	0	0	0	0	2	0	1	0	1
4712	0	0	0	1	0	0	0	0	0	0	0	0	0	0	0	1
3590	0	0	0	0	0	0	0	0	0	0	0	0	0	0	0	1
3324	0	0	0	1	0	0	0	0	0	0	0	0	0	0	0	1
4420	0	0	0	0	0	0	0	0	0	0	0	0	0	0	0	0
4258	0	0	0	1	0	0	0	0	0	0	0	0	0	0	0	0
4580	0	0	0	0	1	0	0	0	0	0	0	0	0	1	0	0
4107	0	0	0	0	0	0	0	0	0	0	0	0	0	1	0	0
3110	0	0	0	0	0	0	0	0	0	0	0	0	0	0	0	0
4324	0	0	0	0	0	0	0	0	0	1	0	2	0	0	0	0
4448	0	0	0	0	0	0	0	0	0	0	0	0	0	0	1	0
4524	0	0	0	0	0	0	0	0	0	0	0	0	0	0	0	0
3339	0	0	0	0	0	0	0	0	0	0	0	0	0	0	0	0
4164	0	0	0	0	0	0	0	0	0	0	0	0	0	1	0	0
3386	0	0	0	0	0	0	0	0	0	0	0	0	0	0	0	0
4086	0	0	0	0	0	0	0	0	0	0	0	0	0	0	0	0
4210	0	0	0	0	0	0	0	0	0	0	0	0	0	1	0	0
3331	0	0	0	0	0	0	0	0	0	0	0	0	0	0	0	0
3064	0	0	0	0	0	0	0	0	0	0	0	0	0	0	0	0
3040	0	0	0	0	0	0	0	0	0	0	0	0	0	1	1	0
4026	0	0	0	0	0	0	0	0	0	0	0	0	0	0	0	0
3629	0	0	0	0	1	1	0	0	0	0	0	0	0	1	0	1
4493	0	0	0	1	0	0	0	0	0	0	0	0	0	0	0	1
3454	0	0	0	0	0	0	0	0	0	0	0	0	0	1	0	1
4571	0	0	0	1	0	0	0	0	0	0	0	0	0	0	0	1
4162	0	0	0	1	0	0	0	0	0	1	0	0	0	0	0	0
4341	0	0	0	0	0	0	0	0	0	0	0	0	0	0	0	0
4261	0	0	0	0	1	0	0	0	0	0	0	0	0	0	0	0
4558	0	0	0	0	0	0	0	0	0	0	0	0	0	0	0	0
4064	0	0	0	1	0	0	0	0	0	0	0	0	0	0	0	0
4050	0	0	0	0	0	0	0	0	0	0	0	0	0	0	0	0
3050	0	0	0	1	0	0	0	0	0	0	0	0	0	0	0	0
4007	0	0	0	0	0	0	0	0	0	0	0	0	0	0	0	0
4008	0	0	0	0	0	0	0	0	0	0	0	0	0	0	0	0
3633	0	0	0	1	0	0	0	0	0	0	0	0	0	0	0	1
4517	0	0	0	0	0	0	0	0	0	0	0	0	0	0	1	1
4513	0	0	0	0	0	0	0	0	0	0	0	0	0	0	0	1
4216	0	0	0	0	0	0	0	0	0	0	0	0	0	0	0	1
4661	0	0	0	1	0	0	0	0	0	0	0	0	0	0	0	0
4457	0	0	0	1	0	0	0	0	0	0	0	0	0	0	0	0
4617	0	0	0	1	0	0	0	0	0	0	0	0	0	0	0	0
3056	0	0	0	1	0	0	0	0	0	0	0	0	0	0	0	0
3417	0	0	0	0	0	0	0	0	0	0	0	0	0	0	0	0
4234	0	0	0	0	0	0	0	0	0	0	0	0	0	1	1	0
3229	0	0	0	0	0	0	0	0	0	0	0	0	0	1	1	0
3516	0	0	0	1	0	0	0	0	0	0	0	0	0	0	0	0
3541	0	0	0	0	0	0	0	0	0	0	0	0	0	0	0	0
4629	0	0	0	0	0	0	0	0	0	0	0	0	0	0	0	0
4686	0	0	0	0	0	0	0	0	0	0	0	0	0	0	0	0
4221	0	0	0	1	0	0	0	0	0	0	0	0	0	0	0	0
3032	0	0	0	0	0	0	0	0	0	0	0	0	0	0	0	0
3112	0	0	0	1	0	0	0	0	0	0	0	0	0	0	0	0
4126	0	0	0	0	0	0	0	0	0	0	0	0	0	1	0	0
4219	0	0	0	0	0	0	0	0	0	0	0	0	0	0	0	0
3369	0	0	0	0	0	0	0	0	0	0	0	0	0	0	0	0
4079	0	0	0	0	0	0	0	0	0	0	0	0	0	0	0	0
4495	0	0	0	1	0	0	0	0	0	0	0	0	0	0	0	1
4082	0	0	0	0	0	0	0	0	0	0	0	0	0	1	0	0
3617	0	0	0	0	0	0	0	0	0	0	0	0	0	0	0	1
4227	0	0	0	0	0	0	0	0	0	0	0	0	0	0	0	1
4538	0	0	0	0	0	0	0	0	0	0	0	0	0	0	0	0
4472	0	0	0	0	0	0	0	0	0	0	0	0	0	0	0	0
4508	0	0	0	1	0	0	0	0	0	0	0	0	0	0	0	0
4482	0	0	0	0	0	0	0	0	0	0	0	0	0	0	0	0
3172	0	0	0	0	0	0	0	0	0	0	0	0	0	0	0	0
3114	0	0	0	1	0	0	0	0	0	0	0	0	0	0	0	0
3549	0	0	0	0	0	0	0	0	0	0	0	0	0	0	0	0
4560	0	0	0	0	0	0	0	0	1	0	0	0	0	0	0	0
3275	0	0	0	1	0	0	0	0	0	0	0	2	0	0	0	1
4694	0	0	0	0	0	0	0	0	0	0	0	0	0	0	0	1
3519	0	0	0	0	0	0	0	0	0	0	0	0	0	0	1	0
3236	0	0	0	0	0	0	0	0	0	0	0	0	0	1	0	0
3390	0	0	0	1	0	0	0	0	0	0	0	0	0	0	0	0
3507	0	0	0	0	0	0	0	0	0	0	0	0	0	1	1	0
4177	0	0	0	1	0	0	0	0	0	0	0	0	0	0	0	0
4668	0	0	0	0	0	0	0	0	0	0	0	0	0	0	0	0
4070	0	0	0	0	0	0	0	0	0	0	0	0	0	0	0	0
4344	0	0	0	0	0	0	0	0	0	0	0	0	0	0	0	0
4378	0	0	0	0	0	0	0	0	0	0	0	2	0	0	0	0
4352	0	0	0	0	0	0	0	0	1	0	0	0	0	0	0	0
4080	0	0	0	0	0	1	0	0	0	0	0	0	0	0	0	0
4642	0	0	0	1	0	0	0	0	0	0	0	0	0	0	0	0
3099	0	0	0	0	0	0	0	0	0	0	0	0	0	0	0	0
3279	0	0	0	0	0	0	0	0	0	0	0	0	0	0	0	0
3421	0	0	0	1	0	0	0	0	0	0	0	0	0	0	0	1
4090	0	0	0	0	0	0	0	0	0	0	0	0	0	0	0	0
3451	0	0	0	1	0	0	0	0	0	0	0	0	0	0	0	1
3462	0	0	0	1	0	0	0	0	0	0	0	0	0	1	1	1
4308	0	0	0	0	0	0	0	0	0	0	0	0	0	0	0	0
4646	0	0	0	1	0	0	0	0	0	0	0	0	0	0	0	0
4698	0	0	0	1	0	0	0	0	0	0	0	0	0	0	0	0
3524	0	0	0	1	0	0	0	0	0	1	0	0	0	0	0	0
4151	0	0	0	0	0	0	0	0	0	0	0	0	0	0	0	0
4536	0	0	0	0	1	0	0	0	0	0	0	0	0	0	0	0
3463	0	0	0	1	0	0	0	0	0	0	0	0	0	0	1	0
3091	0	0	0	0	0	0	0	0	0	0	0	0	0	0	0	0
4711	0	0	0	0	0	0	0	0	0	0	0	0	0	0	0	1
4326	0	0	0	0	0	0	0	0	0	0	0	0	0	0	0	1
3125	0	0	0	0	0	0	0	0	0	0	0	0	0	1	0	0
3433	0	0	0	0	0	0	0	0	0	0	0	2	0	0	0	0
4605	0	0	0	1	0	0	0	0	0	0	0	0	0	0	0	0
4309	0	0	0	0	0	0	0	0	0	0	0	0	0	0	0	0
4462	0	0	0	1	0	0	0	0	0	0	0	0	0	0	0	0
4589	0	0	0	0	0	0	0	0	0	0	0	0	0	0	0	0
3018	0	0	0	0	0	0	0	0	0	0	0	0	0	0	0	0
4602	0	0	0	0	0	0	0	0	0	0	0	0	0	0	0	0
4716	0	0	0	0	0	0	0	0	0	0	0	0	0	1	1	1
4444	0	0	0	1	0	0	0	0	1	0	0	0	0	0	0	0
3071	0	0	0	1	0	0	0	0	0	0	0	0	0	0	0	0
4523	0	0	0	1	0	0	0	0	0	0	0	0	0	0	0	0
4004	0	0	0	0	0	0	0	0	0	0	0	0	0	0	0	0
3308	0	0	0	0	1	0	0	0	0	0	0	0	0	0	0	1
4262	0	0	0	0	0	0	0	0	0	0	0	0	0	0	0	1
3367	0	0	0	0	0	0	0	0	0	0	0	0	0	0	0	0
3525	0	0	0	1	0	0	0	0	0	0	0	0	0	0	0	0
4367	0	0	0	1	0	0	0	0	0	0	0	0	0	0	0	0
4036	0	0	0	0	0	0	0	0	0	0	0	0	0	0	0	0
3357	0	0	0	0	0	0	0	0	0	0	0	0	0	0	0	0
3191	0	0	0	0	0	0	0	0	0	0	0	0	0	0	0	0
3182	0	0	0	1	0	0	0	0	0	0	0	0	0	1	0	0
4474	0	0	0	1	0	0	0	0	0	0	0	0	0	0	0	0
3552	0	0	0	0	0	0	0	0	0	0	0	0	0	0	0	0
3579	0	0	0	0	0	0	0	0	0	0	0	0	0	0	0	1
4564	0	0	0	0	0	0	0	0	0	0	0	0	0	0	1	1
4399	0	0	0	1	0	0	0	0	0	0	0	0	0	0	0	0
3108	0	0	0	0	0	0	0	0	0	0	0	0	0	0	0	0
3391	0	0	0	0	0	0	0	0	0	0	0	0	0	0	0	0
4449	0	0	0	0	0	0	0	0	0	0	0	0	0	0	0	0
4183	0	0	0	0	0	0	0	0	0	0	0	0	0	1	1	0
3245	0	0	0	1	0	0	0	0	0	0	0	0	0	0	0	0
4118	0	0	0	0	0	0	0	0	0	0	0	0	0	0	0	0
4096	0	0	0	0	0	0	0	0	0	0	0	0	0	0	0	0
3107	0	0	0	0	0	0	0	0	0	0	0	0	0	0	0	0
3643	0	0	0	0	0	0	0	0	0	0	0	0	0	0	0	1
4264	0	0	0	0	0	0	0	0	0	0	0	0	0	1	0	1
3151	0	0	0	0	0	0	0	0	0	0	0	0	0	1	0	0
4288	0	0	0	0	0	0	0	0	0	0	0	0	0	0	0	0
4634	0	0	0	0	0	0	0	0	0	0	0	0	0	0	0	0
3266	0	0	0	1	0	0	0	0	0	0	0	0	0	0	0	0
3562	0	0	0	0	0	0	0	0	0	0	0	0	0	0	0	0
4451	0	0	0	0	0	0	0	0	0	0	0	0	0	0	0	0
3256	0	0	0	0	0	0	0	0	0	0	0	0	0	0	0	0
4412	0	0	0	1	0	0	0	0	0	0	0	0	0	0	0	0
4302	0	0	0	0	0	0	0	0	0	0	0	0	0	0	0	0
3063	0	0	0	0	0	0	0	0	0	0	0	0	0	0	0	0
4696	0	0	0	1	0	0	0	0	0	0	0	0	0	0	0	1
4464	0	0	0	0	0	0	0	0	0	0	0	0	0	0	0	0
3480	0	0	0	0	0	0	0	0	0	0	0	0	0	0	1	0
4187	0	0	0	1	0	0	0	0	0	0	0	0	0	1	1	0
3148	0	0	0	0	0	0	0	0	0	0	0	0	0	0	0	0
4691	0	0	0	1	0	0	0	0	0	0	0	0	0	0	1	0
4230	0	0	0	1	0	0	0	0	0	0	0	0	0	0	0	1
4572	0	0	0	0	0	0	0	0	0	0	0	0	0	0	0	1
3368	0	0	0	0	0	0	0	0	0	0	0	0	0	1	0	0
3443	0	0	0	0	0	0	0	0	0	0	0	0	0	1	0	0
4047	0	1	1	1	0	0	0	0	0	0	0	2	0	1	0	0
4315	1	1	1	0	0	0	0	0	0	0	0	0	0	1	0	1
3173	1	1	1	0	0	0	0	0	0	0	0	0	0	0	0	0
3493	1	1	1	1	0	0	0	0	0	0	0	0	0	1	1	0
4697	1	1	1	1	0	0	0	0	0	0	0	0	0	0	0	0
3294	1	1	1	0	1	1	0	0	0	0	0	0	0	0	0	1
4485	1	0	1	0	0	0	0	0	0	1	0	0	0	0	0	1
3479	1	0	1	1	1	0	0	0	0	0	0	0	0	1	1	0
3031	1	0	1	1	0	0	0	0	0	0	0	0	0	1	1	0
4340	1	0	1	0	0	0	0	0	1	0	0	0	0	1	0	0
4574	1	0	0	0	0	0	0	0	1	0	0	0	0	0	0	1
3199	1	0	0	0	0	0	0	0	0	0	0	0	0	0	0	0
4129	1	0	0	0	0	0	0	0	0	0	0	0	0	0	0	0
3227	1	0	0	0	0	0	0	0	0	0	0	0	0	1	1	0
4010	1	0	0	0	0	0	0	0	0	0	0	0	0	0	0	0
3033	1	0	0	0	0	0	0	0	0	0	0	0	0	1	0	0
4630	1	0	0	0	0	0	0	0	0	0	0	0	0	0	0	0
3094	1	0	0	1	0	0	0	0	0	1	0	0	0	0	0	0
3545	0	1	1	0	0	0	1	0	0	0	0	0	0	0	0	0
4662	0	1	0	0	0	0	1	0	0	0	0	0	0	1	0	0
3381	0	0	0	0	0	0	1	0	0	0	0	0	0	0	0	0
3416	0	0	0	1	0	0	1	0	0	0	0	0	0	0	0	1
4391	0	0	0	0	0	0	1	0	0	0	0	0	0	0	0	0
3387	0	0	0	0	0	0	1	0	0	0	0	0	0	0	0	1
3445	0	0	0	0	0	0	1	0	0	0	0	0	0	0	0	0
4488	0	0	0	1	0	0	1	0	0	0	0	0	0	0	0	0
4530	0	0	0	0	0	0	1	0	0	0	0	0	0	0	0	1
3277	0	0	0	0	0	0	1	0	0	0	0	0	0	1	0	1
4522	0	0	0	1	0	0	1	0	0	0	0	0	0	0	0	1
3237	0	0	0	0	0	0	1	0	0	0	0	0	0	1	0	0
4384	0	0	0	0	0	0	1	0	0	0	0	0	0	0	0	0
3547	0	0	0	1	0	0	1	0	0	0	0	0	0	0	0	0
4396	0	0	0	1	0	0	1	0	0	0	0	0	0	1	1	1
4613	0	0	0	1	0	0	1	0	0	0	0	0	0	0	0	0
3596	0	0	0	1	0	0	1	0	0	0	0	0	0	0	0	1
3536	0	1	0	1	0	0	1	0	0	0	0	0	0	0	0	1
4672	0	0	0	0	0	0	1	0	0	0	0	0	0	0	0	0
3563	0	0	0	0	0	0	1	0	0	0	0	0	0	0	0	0
3461	0	0	0	1	0	0	1	0	0	0	0	0	0	0	0	0
3546	0	0	0	1	0	0	1	0	0	0	0	0	0	1	1	0
4212	0	0	0	1	0	0	1	0	0	0	0	0	0	0	1	1
3577	0	0	0	1	0	0	1	0	0	0	0	0	0	0	1	1
4543	0	0	0	0	0	0	1	0	0	0	0	0	0	0	0	0
3553	0	0	0	1	0	0	1	0	0	0	0	0	0	1	1	0
4191	0	0	0	0	0	0	1	0	0	0	0	0	0	0	0	0
4578	0	0	0	1	0	0	1	0	0	0	0	0	0	0	0	0
3106	0	0	0	0	0	0	1	0	0	0	0	0	0	0	0	0
4430	0	0	0	0	0	0	1	0	0	0	0	0	0	0	0	0
3429	0	0	0	1	0	0	1	0	0	1	0	2	0	0	0	0
3431	0	0	0	1	0	0	1	0	0	0	0	0	0	0	0	0
4313	0	0	0	0	0	0	1	0	0	0	0	0	0	0	0	1
3345	0	0	0	0	0	0	1	0	0	0	0	0	0	0	0	0
3346	0	0	0	0	0	0	1	0	1	0	0	0	0	0	1	0
3586	0	0	0	1	0	0	1	0	0	0	0	0	0	0	0	1
4002	0	0	0	1	0	0	1	0	0	0	0	0	0	0	0	0
4619	0	0	0	1	0	0	1	0	0	0	0	0	0	0	0	1
4062	0	0	0	0	0	0	1	0	0	0	0	0	0	0	0	0
3332	0	0	0	0	0	0	1	0	0	0	0	0	0	0	0	0
4059	0	0	0	0	0	0	1	0	0	0	0	0	0	1	0	0
3373	0	0	0	0	0	0	1	0	0	0	0	0	0	0	0	1
3274	0	0	0	1	0	0	1	0	0	0	0	0	0	1	0	0
4664	0	0	0	1	0	0	1	0	0	0	0	0	0	0	0	1
3175	0	0	0	0	0	0	1	0	0	0	0	0	0	0	0	0
4194	0	0	0	0	0	0	1	0	0	0	0	0	0	0	0	0
4192	0	0	0	0	0	0	1	0	0	0	0	0	0	0	0	0
4204	0	0	0	1	0	0	1	0	0	0	0	0	0	0	0	0
4658	0	0	0	1	0	0	1	0	0	0	0	0	0	0	0	0
4582	0	0	0	1	0	0	1	0	0	0	0	0	0	1	0	1
4595	0	0	0	0	0	0	1	0	0	0	0	0	0	0	0	0
3425	0	0	0	1	0	0	1	0	0	0	0	0	0	1	1	0
3447	0	0	0	0	0	0	1	0	0	0	0	0	0	1	0	1
4679	1	1	1	0	1	1	1	0	0	0	0	0	0	1	0	0
4149	1	0	1	0	0	0	1	0	0	0	0	0	0	0	0	0
4703	1	1	1	1	0	0	1	0	0	0	0	0	0	0	0	0
3531	1	0	0	0	0	0	1	0	0	0	0	0	0	0	1	0
4255	0	1	1	1	0	0	0	1	0	0	0	0	0	0	0	1
3467	0	0	0	1	1	1	0	1	0	0	0	2	0	0	0	0
4133	0	0	0	1	1	1	0	1	0	0	0	0	0	0	0	0
4275	0	0	0	1	0	0	0	1	0	0	0	0	0	0	0	1
4172	0	0	0	0	0	0	0	1	0	0	0	0	0	0	0	1
4441	0	0	0	0	0	0	0	1	0	1	0	0	0	0	1	0
4428	0	0	0	0	0	0	0	1	0	0	0	0	0	0	0	0
4224	0	0	0	0	0	0	0	1	0	0	0	0	0	0	0	0
4051	0	0	0	0	0	0	0	1	0	0	0	0	0	0	0	0
4222	0	0	0	0	0	0	0	1	0	0	0	0	0	1	0	0
3522	0	0	0	1	0	0	0	1	0	0	0	0	0	0	0	0
3619	0	0	0	0	0	0	0	1	0	0	0	0	0	1	1	1
3530	0	0	0	1	0	0	0	1	1	0	0	0	0	0	0	0
4527	0	0	0	1	0	0	0	1	0	0	0	0	0	0	0	1
3271	0	0	0	1	0	0	0	1	0	0	0	0	0	1	0	0
4153	0	0	0	1	0	0	0	1	0	0	0	2	0	1	0	0
3035	0	0	0	0	0	0	0	1	0	0	0	0	0	0	0	0
3471	0	0	0	1	0	0	0	1	0	0	0	2	0	1	1	0
4197	0	0	0	0	0	0	0	1	0	0	0	0	0	0	0	0
3221	0	0	0	0	0	0	0	1	0	0	0	0	0	0	0	0
3286	0	0	0	1	0	0	0	1	0	0	0	0	0	0	0	0
3625	0	0	0	0	0	0	0	1	0	0	0	0	0	0	0	1
4423	0	0	0	0	0	0	0	1	0	0	0	0	0	1	0	0
3559	0	0	0	1	0	1	0	1	0	0	0	0	0	0	0	0
4616	1	0	1	1	0	0	0	1	0	0	0	0	0	1	0	1
4297	1	0	1	1	0	0	0	1	0	0	0	0	0	0	0	1
3543	0	1	1	1	0	1	1	1	1	1	0	2	0	0	1	1
3476	0	0	0	1	0	0	1	1	0	0	0	0	0	1	0	0
4025	0	0	0	0	0	0	1	1	0	0	0	0	0	0	0	0
4166	0	1	1	0	0	0	0	0	0	0	2	2	0	0	1	1
4389	0	1	1	0	0	0	0	0	0	0	2	2	0	0	0	1
4463	0	1	1	1	0	0	0	0	0	0	2	2	0	0	1	1
3257	0	1	0	0	0	0	0	0	0	0	2	0	0	1	0	1
3350	0	0	0	0	0	0	0	0	0	0	2	2	0	0	0	0
3166	0	0	0	1	0	0	0	0	0	0	2	0	0	0	0	0
4402	0	0	0	0	0	0	0	0	0	0	2	2	0	0	0	0
4583	0	0	0	0	0	1	0	0	0	0	2	2	0	0	0	1
4140	0	0	0	1	0	0	0	0	0	0	2	0	0	1	0	0
4460	0	0	0	1	0	0	0	0	0	0	2	0	0	0	0	0
3550	0	0	0	1	0	0	0	0	0	0	2	0	0	0	0	0
3068	0	0	0	0	0	0	0	0	0	0	2	2	0	0	1	0
4671	0	0	0	0	0	0	0	0	0	0	2	2	0	1	0	0
3561	0	0	0	1	0	0	0	0	0	0	2	0	0	0	0	0
4361	0	0	0	0	0	0	0	0	0	0	2	2	0	1	0	1
3037	0	0	0	0	0	0	0	0	0	0	2	2	0	0	0	0
3085	0	0	0	1	0	0	0	0	0	0	2	0	0	0	0	0
3079	0	0	0	1	0	0	0	0	0	0	2	2	0	0	0	0
4438	0	0	0	0	0	0	0	0	0	0	2	2	0	0	0	0
4127	0	0	0	1	0	0	0	0	0	0	2	0	0	0	0	0
3045	0	0	0	1	0	0	0	0	0	0	2	2	0	0	0	0
3500	0	0	0	0	0	0	0	0	0	0	2	2	0	0	0	0
4011	0	0	0	0	0	0	0	0	0	0	2	2	0	1	1	0
4006	0	0	0	0	0	0	0	0	0	0	2	0	0	0	0	0
3322	0	0	0	0	0	0	0	0	0	0	2	2	0	1	1	1
3103	0	0	0	1	0	0	0	0	0	0	2	2	0	0	0	0
3490	0	0	0	1	0	0	0	0	0	0	2	2	0	0	0	0
3105	0	0	0	0	0	0	0	0	0	0	2	2	0	1	0	0
3262	0	0	0	0	0	0	0	0	0	0	2	2	0	0	0	1
4568	0	0	0	0	0	0	0	0	0	0	2	0	0	1	1	0
3023	0	0	0	0	0	0	0	0	0	0	2	0	0	0	0	0
3292	0	0	0	1	0	0	0	0	0	0	2	2	0	0	0	1
3268	0	0	0	0	0	0	0	0	0	0	2	0	0	1	1	0
3203	0	0	0	0	0	0	0	0	0	0	2	0	0	0	1	0
4256	0	0	0	0	0	0	0	0	0	0	2	0	0	0	0	1
3198	0	0	0	0	0	0	0	0	0	0	2	2	0	0	0	1
4715	0	0	0	0	0	0	0	0	0	0	2	2	0	0	0	1
4310	0	0	0	0	0	0	0	0	1	0	2	2	0	1	1	1
3163	0	0	0	1	0	0	0	0	0	0	2	2	0	0	0	0
3529	0	0	0	0	0	0	0	0	0	0	2	2	0	0	0	0
4088	0	0	0	0	0	0	0	0	0	0	2	2	0	0	0	0
4596	0	0	0	0	1	0	0	0	0	0	2	0	0	1	0	0
4209	0	0	0	1	0	0	0	0	0	0	2	2	0	0	0	0
4097	0	0	0	1	0	0	0	0	0	1	2	0	0	0	0	0
3211	0	0	0	1	0	0	0	0	0	1	2	2	0	0	0	0
3046	0	0	0	1	0	0	0	0	0	0	2	2	0	0	0	0
3395	0	0	0	1	0	0	0	0	0	0	2	2	0	0	0	0
4215	0	0	0	1	0	0	0	0	0	0	2	0	0	1	0	1
3096	0	0	0	0	0	1	0	0	0	0	2	2	0	1	0	1
4587	0	0	0	0	0	0	0	0	0	0	2	0	0	0	0	0
3139	0	0	0	1	0	0	0	0	0	0	2	2	0	0	0	1
4205	0	0	0	0	0	0	0	0	0	0	2	0	0	0	0	0
3017	0	0	0	0	0	0	0	0	0	0	2	2	0	0	0	0
4706	0	0	0	0	0	0	0	0	0	0	2	2	0	0	0	0
4084	0	0	0	0	0	0	0	0	0	0	2	2	0	0	0	0
4576	0	0	0	0	0	0	0	0	0	0	2	0	0	0	0	0
4348	0	0	0	0	0	0	0	0	0	0	2	0	0	0	0	0
3142	0	0	0	0	0	0	0	0	0	0	2	0	0	0	0	0
3290	0	0	0	0	1	0	0	0	0	0	2	0	0	0	0	0
4104	0	0	0	1	0	0	0	0	0	0	2	2	0	1	0	0
4520	0	0	0	0	0	0	0	0	0	0	2	2	0	0	0	0
3077	0	0	0	1	0	0	0	0	0	0	2	2	0	1	1	0
4014	0	0	0	1	0	0	0	0	0	0	2	0	0	0	0	0
4400	0	0	0	0	0	0	0	0	0	0	2	2	0	0	0	1
4334	0	0	0	0	0	0	0	0	0	0	2	2	0	0	0	1
4201	0	0	0	0	0	0	0	0	0	0	2	0	0	0	0	1
4332	0	0	0	0	0	0	0	0	0	0	2	2	0	0	0	0
3011	0	0	0	1	0	0	0	0	0	0	2	0	0	1	1	0
4452	0	0	0	0	0	0	0	0	0	0	2	2	0	1	0	0
3378	0	0	0	1	0	0	0	0	1	0	2	2	0	1	0	1
3020	0	0	0	0	0	0	0	0	0	0	2	0	0	0	1	1
4245	0	0	0	0	0	0	0	0	0	0	2	2	0	0	0	0
4178	0	0	0	0	0	0	0	0	0	0	2	0	0	0	0	0
3375	0	0	0	0	0	0	0	0	0	0	2	2	0	0	1	0
4208	0	0	0	0	0	0	0	0	0	0	2	2	0	0	0	0
4213	0	0	0	0	0	0	0	0	0	0	2	2	0	0	0	0
3234	0	0	0	1	0	0	0	0	0	1	2	2	0	1	0	1
3190	0	0	0	1	0	0	0	0	0	0	2	2	0	1	0	0
3186	0	0	0	1	0	0	0	0	0	0	2	2	0	1	1	1
3150	0	0	0	0	0	0	0	0	0	0	2	2	0	1	0	1
3394	0	0	0	0	0	0	0	0	0	0	2	2	0	0	0	0
3145	0	0	0	0	0	0	0	0	0	0	2	2	0	0	0	0
4167	0	0	0	0	0	0	0	0	0	0	2	0	0	0	0	0
3542	0	0	0	0	0	0	0	0	0	0	2	2	0	0	0	1
3613	0	0	0	1	0	0	0	0	0	0	2	0	0	0	1	1
4217	0	0	0	1	0	0	0	0	0	0	2	0	0	0	1	0
4105	0	0	0	1	0	0	0	0	0	0	2	2	0	0	1	0
3152	0	0	0	1	0	1	0	0	0	0	2	2	0	0	0	0
3134	0	0	0	0	0	0	0	0	0	0	2	0	0	0	0	0
3317	0	0	0	1	0	0	0	0	0	0	2	2	0	0	0	0
4620	0	0	0	1	0	0	0	0	0	0	2	0	0	0	0	1
4154	0	0	0	0	0	1	0	0	0	0	2	0	0	1	0	0
3281	0	0	0	0	0	0	0	0	0	0	2	0	0	0	0	0
3508	0	0	0	1	0	0	0	0	0	0	2	2	0	0	1	0
4345	0	0	0	1	0	0	0	0	0	0	2	0	0	0	0	1
4476	0	0	0	1	0	0	0	0	0	0	2	0	0	0	0	1
4680	0	0	0	0	0	0	0	0	0	0	2	2	0	0	1	0
4106	0	0	0	0	0	0	0	0	0	0	2	2	0	0	0	0
3029	0	0	0	1	0	1	0	0	0	0	2	2	0	1	1	0
3220	0	0	0	1	0	0	0	0	0	0	2	2	0	1	0	0
3123	0	0	0	0	0	0	0	0	0	0	2	2	0	0	0	0
3263	0	0	0	0	0	0	0	0	0	0	2	2	0	0	0	0
4150	0	0	0	0	0	0	0	0	0	0	2	2	0	0	0	0
3388	0	0	0	0	0	0	0	0	0	0	2	2	0	0	0	0
3301	0	0	0	1	0	0	0	0	0	0	2	0	0	0	0	0
4135	0	0	0	0	0	1	0	0	0	0	2	2	0	1	0	0
3336	0	0	0	1	0	0	0	0	0	0	2	2	0	1	0	0
4113	0	0	0	0	0	0	0	0	0	0	2	0	0	0	0	0
3165	0	0	0	0	0	0	0	0	0	0	2	2	0	0	0	0
3285	0	0	0	1	0	0	0	0	0	0	2	2	0	0	0	0
4586	0	0	0	0	0	0	0	0	1	0	2	2	0	1	0	1
3259	0	0	0	0	0	0	0	0	0	0	2	2	0	1	1	1
4659	0	0	0	0	0	0	0	0	0	0	2	0	0	0	0	0
4349	0	0	0	0	0	0	0	0	0	0	2	2	0	0	0	0
3218	0	0	0	0	0	0	0	0	0	0	2	0	0	0	0	0
4057	0	0	0	0	0	0	0	0	0	0	2	0	0	0	0	0
3247	0	0	0	0	0	0	0	0	0	0	2	0	0	0	0	0
3167	0	0	0	0	0	0	0	0	0	0	2	0	0	0	0	0
4236	0	0	0	1	0	0	0	0	0	0	2	0	0	1	1	0
3325	0	0	0	0	0	0	0	0	0	0	2	2	0	0	0	0
3413	0	0	0	0	0	0	0	0	0	0	2	0	0	0	0	0
3061	0	0	0	0	0	0	0	0	0	0	2	2	0	1	1	0
4143	0	0	0	0	0	0	0	0	0	0	2	2	0	0	0	0
4363	0	0	0	1	0	0	0	0	0	0	2	0	0	0	0	0
4274	0	0	0	0	0	0	0	0	0	0	2	0	0	0	0	1
4436	0	0	0	0	0	0	0	0	0	0	2	0	0	0	0	1
4433	0	0	0	1	0	0	0	0	0	0	2	2	0	0	0	0
4518	0	0	0	0	0	0	0	0	0	0	2	0	0	1	0	0
3410	0	0	0	0	0	0	0	0	0	0	2	2	0	0	0	0
3239	0	0	0	1	0	0	0	0	0	0	2	2	0	0	0	0
4323	0	0	0	0	0	0	0	0	0	0	2	2	0	1	0	0
4142	0	0	0	0	0	0	0	0	0	0	2	2	0	0	0	0
4356	0	0	0	1	0	0	0	0	0	0	2	2	0	1	1	0
3164	0	0	0	1	0	0	0	0	0	0	2	0	0	0	0	0
3289	0	0	0	1	0	0	0	0	0	0	2	0	0	0	0	1
3489	0	0	0	0	1	1	0	0	0	0	2	2	0	0	0	0
3226	0	0	0	1	0	0	0	0	0	0	2	2	0	1	1	0
3124	0	0	0	0	0	0	0	0	0	0	2	2	0	0	0	1
4171	0	0	0	1	0	0	0	0	0	0	2	2	0	0	0	0
3404	0	0	0	0	0	0	0	0	0	0	2	0	0	0	0	0
3296	0	0	0	1	0	0	0	0	0	0	2	2	0	1	0	0
3272	0	0	0	0	0	0	0	0	0	0	2	0	0	0	0	0
4033	0	0	0	0	0	0	0	0	0	0	2	2	0	1	1	0
3233	0	0	0	1	1	1	0	0	0	0	2	2	0	0	0	0
4001	0	0	0	1	0	0	0	0	0	0	2	0	0	0	0	0
3004	0	0	0	0	0	0	0	0	0	0	2	2	0	0	0	1
3244	0	0	0	0	0	0	0	0	0	0	2	2	0	0	0	0
4044	0	0	0	0	0	0	0	0	0	0	2	2	0	0	0	0
3126	0	0	0	0	0	0	0	0	0	1	2	2	0	0	0	1
4214	0	0	0	1	0	0	0	0	0	0	2	0	0	0	0	0
3062	0	0	0	1	0	0	0	0	0	0	2	0	0	1	0	0
3208	1	1	1	1	0	0	0	0	0	0	2	2	0	0	1	0
3147	1	0	1	0	0	0	0	0	0	0	2	2	0	0	0	1
3086	1	0	1	0	0	0	0	0	0	0	2	2	0	0	0	0
3069	1	0	0	0	0	0	0	0	1	0	2	2	0	0	1	0
3377	1	0	0	1	0	1	0	0	0	0	2	2	0	1	1	0
4633	0	1	1	0	0	0	1	0	0	0	2	2	0	0	0	0
4259	0	1	1	1	0	0	1	0	0	0	2	0	0	0	0	1
3363	0	1	0	0	0	0	1	0	0	0	2	2	0	0	0	0
3310	0	0	0	0	0	0	1	0	0	0	2	2	0	0	0	0
4260	0	0	0	0	0	0	1	0	0	0	2	2	0	0	0	1
4063	0	0	0	0	0	0	1	0	0	0	2	2	0	0	0	0
3520	0	1	0	1	0	0	1	0	0	0	2	2	0	0	0	0
4013	0	0	0	0	0	0	1	0	0	0	2	2	0	0	0	0
4479	0	0	0	1	0	0	1	0	0	0	2	0	0	0	0	0
3338	0	0	0	1	0	0	1	0	0	0	2	2	0	1	1	0
4355	0	0	0	0	0	0	1	0	0	0	2	0	0	0	0	0
3436	0	0	0	1	0	0	1	0	0	0	2	2	0	0	0	0
4418	0	0	0	0	0	0	1	0	0	0	2	2	0	0	0	0
4145	0	0	0	0	0	0	1	0	0	0	2	2	0	0	0	0
3557	0	0	0	0	0	0	1	0	0	0	2	0	0	0	1	0
4237	0	0	0	1	0	0	1	0	0	0	2	0	0	0	0	0
4533	0	0	0	1	0	0	1	0	1	0	2	0	0	1	0	0
4289	0	0	0	0	0	0	1	0	0	0	2	2	0	1	0	0
3034	0	0	0	1	1	0	1	0	0	1	2	0	0	0	0	0
3057	0	0	0	1	0	0	1	0	1	0	2	2	0	0	0	0
4477	0	0	0	0	0	0	1	0	0	0	2	0	0	0	0	0
4519	0	0	0	0	0	0	1	0	0	0	2	2	0	0	0	1
4329	0	0	0	0	0	0	1	0	0	0	2	0	0	0	0	1
3468	0	0	0	1	0	0	1	0	0	0	2	0	0	0	0	0
4621	0	0	0	0	0	0	1	0	0	0	2	0	0	0	0	0
4594	0	0	0	1	0	0	1	0	0	0	2	2	0	0	0	0
3402	0	0	0	0	1	0	1	0	0	0	2	0	0	0	0	0
3117	1	0	0	0	0	0	1	0	0	0	2	2	0	0	0	0
4615	0	1	1	0	0	0	0	1	0	0	2	0	0	0	0	1
4714	0	1	1	1	0	0	0	1	0	1	2	0	0	0	0	0
4284	0	0	0	1	0	0	0	1	0	0	2	2	0	1	0	1
3512	0	0	0	1	0	0	0	1	0	0	2	2	0	0	0	0
4640	0	0	0	1	0	0	0	1	0	0	2	2	0	0	0	0
3283	0	0	0	1	0	0	0	1	0	1	2	2	0	0	1	1
3129	0	0	0	0	0	0	0	1	0	1	2	0	0	1	1	0
4123	0	0	0	1	0	0	0	1	0	0	2	2	0	0	1	0
3113	0	0	0	1	0	0	0	1	0	0	2	2	0	0	0	1
3333	0	0	0	1	0	0	0	1	0	0	2	2	0	0	0	0
3022	0	0	0	1	0	0	0	1	0	0	2	0	0	1	1	0
4066	0	0	0	1	0	1	0	1	0	0	2	0	0	0	0	0
4065	0	0	0	1	0	0	0	1	0	0	2	2	0	1	0	0
4631	0	0	0	0	0	0	0	1	0	0	2	2	0	0	0	1
4499	0	0	0	1	0	0	0	1	0	0	2	0	0	1	0	0
4022	0	0	0	0	0	0	0	1	0	0	2	2	0	0	0	0
3566	0	1	1	0	0	0	0	1	0	1	2	2	0	0	1	0
4373	0	0	0	1	0	0	1	1	0	0	2	2	0	0	0	1
4185	0	0	0	1	0	0	1	1	0	0	2	0	0	0	0	0
4091	0	0	0	0	0	0	1	1	0	0	2	2	0	0	0	0
4102	0	0	0	0	0	0	0	0	0	0	0	0	1	0	0	0
3097	0	0	0	0	0	0	0	0	0	0	0	0	1	0	0	0
3039	0	1	1	1	0	0	0	0	1	0	0	0	1	1	1	0
4003	0	1	1	0	0	0	0	0	0	0	0	0	1	1	0	0
3573	0	1	1	0	0	0	0	0	0	0	0	0	1	0	0	0
3594	0	1	1	1	0	0	0	0	0	0	0	0	1	0	0	1
3093	0	1	0	0	0	0	0	0	0	0	0	0	1	0	0	1
4491	0	1	0	0	0	0	0	0	0	0	0	0	1	0	0	0
3359	0	1	0	0	0	0	0	0	0	0	0	0	1	0	1	0
4606	0	0	0	0	0	0	0	0	0	0	0	0	1	0	0	0
4473	0	0	0	0	0	0	0	0	0	0	0	0	1	0	0	1
4503	0	0	0	0	0	0	0	0	0	0	0	0	1	0	0	0
4169	0	0	0	0	0	0	0	0	0	0	0	0	1	0	1	0
3379	0	0	0	1	0	0	0	0	0	0	0	0	1	0	0	0
4650	0	0	0	1	0	0	0	0	0	0	0	0	1	0	0	0
3297	0	0	0	0	0	0	0	0	0	0	0	0	1	0	0	0
3118	0	0	0	0	0	0	0	0	1	0	0	0	1	0	1	1
3342	0	1	0	1	1	1	0	0	0	0	0	0	1	0	0	0
3092	0	0	0	1	0	0	0	0	0	0	0	0	1	0	0	0
3478	0	0	0	0	0	0	0	0	0	0	0	0	1	0	0	1
4569	0	0	0	0	0	0	0	0	1	0	0	0	1	0	0	0
4395	0	0	0	0	0	0	0	0	0	0	0	0	1	1	1	0
4103	0	0	0	1	0	0	0	0	0	0	0	0	1	0	0	0
3591	0	0	0	1	0	0	0	0	0	0	0	0	1	0	0	1
4673	0	0	0	0	0	0	0	0	0	0	0	0	1	0	0	0
3470	0	0	0	1	0	0	0	0	0	0	0	2	1	0	0	0
3374	0	0	0	1	0	0	0	0	0	0	0	0	1	0	0	0
3618	0	0	0	1	1	1	0	0	0	0	0	0	1	0	0	1
3606	0	0	0	0	0	0	0	0	0	0	0	0	1	0	0	1
4408	0	0	0	0	0	0	0	0	0	0	0	0	1	0	0	0
3278	0	0	0	0	0	0	0	0	0	0	0	0	1	0	0	0
4627	0	0	0	0	0	0	0	0	0	1	0	0	1	0	0	1
4699	0	0	0	0	0	0	0	0	0	0	0	0	1	0	0	0
3620	0	0	0	1	0	0	0	0	0	0	0	0	1	0	0	1
3231	0	0	0	0	0	0	0	0	0	0	0	0	1	0	0	1
4651	0	0	0	0	0	0	0	0	0	0	0	0	1	0	0	0
3392	0	0	0	0	0	0	0	0	0	1	0	0	1	0	0	0
3318	0	0	0	0	0	0	0	0	0	0	0	0	1	0	0	0
3588	0	0	0	0	0	0	0	0	0	0	0	0	1	1	0	1
4175	0	0	0	0	0	0	0	0	0	0	0	0	1	0	0	1
3146	0	0	0	0	0	0	0	0	0	0	0	0	1	0	1	0
4424	0	0	0	0	0	0	0	0	0	0	0	0	1	0	0	0
4609	0	0	0	1	0	0	0	0	0	1	0	0	1	0	0	0
3246	0	0	0	1	0	0	0	0	0	0	0	0	1	0	0	0
4327	0	0	0	0	0	0	0	0	0	0	0	0	1	0	0	0
4058	0	0	0	1	0	0	0	0	0	0	0	0	1	0	0	0
4461	0	0	0	1	0	0	0	0	0	0	0	0	1	0	0	0
3341	0	0	0	0	0	0	0	0	0	0	0	0	1	0	0	0
3509	0	0	0	1	0	0	0	0	0	0	0	2	1	0	0	0
4087	0	0	0	1	0	0	0	0	0	0	0	0	1	0	0	0
3189	0	0	0	0	0	0	0	0	0	0	0	0	1	1	1	0
4690	0	0	0	0	0	0	0	0	0	0	0	0	1	0	0	0
4547	0	0	0	0	0	0	0	0	0	0	0	0	1	0	0	1
4465	0	0	0	1	0	0	0	0	0	0	0	0	1	0	0	0
4042	0	0	0	0	0	0	0	0	0	0	0	0	1	0	0	0
3312	0	0	0	0	0	0	0	0	0	0	0	0	1	0	1	0
3556	0	0	0	0	0	0	0	0	0	0	0	0	1	0	0	0
4604	0	0	0	1	0	0	0	0	0	0	0	0	1	0	0	0
3597	0	0	0	0	0	0	0	0	0	0	0	0	1	0	0	0
3403	0	0	0	0	0	0	0	0	0	0	0	0	1	0	0	0
3116	0	0	0	0	0	0	0	0	0	0	0	0	1	0	0	0
3627	0	0	0	1	0	0	0	0	0	0	0	0	1	0	0	1
4122	0	0	0	0	0	0	0	0	0	0	0	0	1	1	0	0
3159	0	0	0	0	0	0	0	0	0	0	0	0	1	0	0	0
4093	0	0	0	1	0	0	0	0	0	0	0	0	1	0	0	0
4335	0	0	0	0	0	0	0	0	0	0	0	0	1	0	0	0
3430	0	0	0	1	0	0	0	0	0	0	0	0	1	1	0	0
4422	0	0	0	0	0	0	0	0	0	0	0	0	1	0	0	0
3024	0	0	0	0	0	0	0	0	0	0	0	0	1	0	0	0
3047	0	0	0	1	0	0	0	0	0	0	0	0	1	0	0	0
4017	0	0	0	0	0	0	0	0	0	0	0	0	1	0	0	0
4624	0	0	0	1	0	0	0	0	0	0	0	0	1	0	0	1
3608	0	0	0	0	0	0	0	0	0	0	0	0	1	0	0	1
3353	0	0	0	0	0	1	0	0	0	0	0	0	1	0	0	1
4071	0	0	0	1	0	0	0	0	0	0	0	0	1	0	0	1
4148	0	0	0	0	0	0	0	0	0	0	0	0	1	0	0	0
4544	0	0	0	0	0	0	0	0	0	0	0	0	1	0	0	0
4546	0	0	0	0	0	0	0	0	0	0	0	0	1	1	0	0
4364	0	0	0	0	0	0	0	0	0	0	0	0	1	0	0	0
3179	0	0	0	1	1	0	0	0	0	0	0	0	1	0	0	0
4590	0	0	0	0	0	0	0	0	0	0	0	0	1	0	0	1
4027	0	0	0	0	0	0	0	0	0	0	0	0	1	0	0	1
4414	0	0	0	0	0	0	0	0	0	0	0	0	1	0	1	0
3344	0	0	0	1	0	0	0	0	0	0	0	0	1	0	0	0
3193	0	0	0	1	0	0	0	0	0	0	0	0	1	0	0	0
3327	0	0	0	0	0	0	0	0	0	0	0	0	1	0	0	0
3072	0	0	0	1	0	0	0	0	0	0	0	0	1	0	0	0
4043	0	0	0	0	0	0	0	0	0	0	0	0	1	0	0	0
4061	0	0	0	1	0	0	0	0	0	0	0	0	1	0	0	0
4529	0	0	0	1	0	0	0	0	0	0	0	0	1	0	0	0
4515	0	0	0	0	0	0	0	0	0	0	0	0	1	0	0	0
3102	0	0	0	1	0	0	0	0	0	0	0	0	1	1	0	0
3535	0	0	0	0	0	0	0	0	0	0	0	0	1	0	0	0
3230	0	0	0	0	0	0	0	0	0	0	0	0	1	0	0	0
3149	0	0	0	1	0	0	0	0	0	0	0	0	1	0	0	0
3127	0	0	0	0	0	0	0	0	0	0	0	2	1	0	1	0
3202	0	0	0	0	0	0	0	0	0	0	0	0	1	0	0	0
4383	0	0	0	0	0	0	0	0	0	0	0	0	1	1	0	1
3365	0	0	0	0	0	0	0	0	0	0	0	0	1	1	0	1
4483	0	0	0	0	0	0	0	0	0	0	0	0	1	0	0	0
3153	0	0	0	0	0	0	0	0	0	0	0	0	1	0	0	0
4502	0	0	0	0	0	0	0	0	0	0	0	0	1	0	0	0
4556	0	0	0	0	0	0	0	0	0	0	0	0	1	0	0	0
4114	0	0	0	0	0	0	0	0	0	0	0	0	1	1	1	0
3154	0	0	0	0	0	0	0	0	0	0	0	0	1	0	0	0
4563	0	0	0	0	0	0	0	0	0	0	0	0	1	0	0	1
4368	0	0	0	0	0	0	0	0	0	0	0	0	1	0	0	0
4625	0	0	0	0	0	0	0	0	0	0	0	0	1	0	0	1
4186	0	0	0	1	0	0	0	0	0	0	0	0	1	1	0	0
3276	0	0	0	0	0	0	0	0	0	0	0	0	1	0	0	0
3049	0	0	0	1	0	0	0	0	0	0	0	0	1	0	0	0
3104	0	0	0	0	0	0	0	0	0	0	0	0	1	1	0	0
4537	0	0	0	0	0	0	0	0	0	0	0	0	1	0	0	1
4181	0	0	0	0	0	0	0	0	0	0	0	0	1	0	0	1
4554	0	0	0	0	0	0	0	0	0	0	0	0	1	0	0	0
4446	0	0	0	0	0	0	0	0	0	0	0	0	1	0	0	0
4246	0	0	0	0	0	0	0	0	0	0	0	0	1	0	0	0
4443	0	0	0	0	0	0	0	0	0	0	0	0	1	0	0	0
4351	0	0	0	0	0	0	0	0	0	0	0	0	1	0	0	0
3424	0	0	0	0	0	0	0	0	0	0	0	0	1	0	0	0
3598	0	0	0	1	1	0	0	0	0	0	0	0	1	0	0	1
4161	0	0	0	0	0	0	0	0	0	0	0	0	1	0	1	0
4676	0	0	0	0	0	0	0	0	0	0	0	0	1	0	1	0
3574	0	0	0	0	0	0	0	0	0	0	0	0	1	0	0	0
3601	0	0	0	0	0	0	0	0	0	0	0	0	1	0	0	1
3013	0	0	0	0	0	0	0	0	0	0	0	0	1	0	0	0
3428	0	0	0	0	0	0	0	0	0	0	0	0	1	0	0	0
4689	0	0	0	0	0	0	0	0	0	0	0	0	1	0	0	0
4299	0	0	0	0	0	0	0	0	0	0	0	0	1	0	0	0
3340	0	0	0	1	0	0	0	0	0	0	0	0	1	0	0	0
4130	0	0	0	0	0	0	0	0	0	0	0	2	1	0	0	0
4124	0	0	0	0	0	0	0	0	0	0	0	0	1	0	0	0
3354	0	0	0	1	0	0	0	0	0	0	0	0	1	1	0	0
4540	0	0	0	1	0	0	0	0	0	0	0	0	1	0	0	0
4398	0	0	0	0	0	0	0	0	0	0	0	0	1	1	1	0
4591	0	0	0	0	0	0	0	0	0	0	0	0	1	0	1	0
4347	0	0	0	0	0	0	0	0	0	0	0	0	1	0	0	0
4281	0	0	0	0	0	0	0	0	0	0	0	0	1	0	0	1
4109	0	0	0	0	0	0	0	0	0	0	0	0	1	0	0	1
4496	0	0	0	0	0	0	0	0	0	0	0	0	1	0	0	0
4623	0	0	0	1	0	0	0	0	0	0	0	0	1	0	0	0
4526	0	0	0	0	0	0	0	0	0	0	0	0	1	0	0	0
3538	0	0	0	1	0	0	0	0	0	0	0	0	1	0	0	0
4160	0	0	0	0	0	0	0	0	0	0	0	0	1	0	0	0
3432	0	0	0	1	0	0	0	0	0	0	0	0	1	0	0	0
3204	0	0	0	0	0	0	0	0	0	0	0	0	1	0	0	0
3477	0	0	0	1	0	0	0	0	0	0	0	0	1	0	0	1
3088	0	0	0	1	0	0	0	0	0	0	0	0	1	0	0	0
4599	0	0	0	0	0	0	0	0	0	0	0	0	1	1	0	1
3405	0	0	0	1	0	0	0	0	0	0	0	0	1	1	1	0
3242	0	0	0	0	0	0	0	0	0	0	0	0	1	0	0	0
3052	0	0	0	1	0	0	0	0	0	0	0	0	1	0	0	0
3602	0	0	0	0	0	0	0	0	0	0	0	0	1	0	0	1
3111	0	0	0	0	0	0	0	0	0	0	0	0	1	0	0	0
4410	0	0	0	0	0	0	0	0	0	0	0	0	1	0	0	0
3615	0	0	0	0	0	0	0	0	0	0	0	0	1	0	0	1
3168	1	1	1	0	0	0	0	0	0	0	0	0	1	0	1	0
3446	1	1	1	1	0	0	0	0	0	0	0	0	1	0	0	0
4346	1	0	1	0	0	0	0	0	0	0	0	0	1	0	0	0
3188	1	0	1	1	0	1	0	0	0	1	0	0	1	1	1	0
3600	1	0	1	1	0	0	0	0	0	0	0	0	1	1	0	1
4377	1	0	0	0	0	0	0	0	0	0	0	0	1	0	0	1
3051	1	0	0	0	0	0	0	0	0	0	0	0	1	0	0	0
4459	1	0	0	0	0	0	0	0	0	0	0	0	1	0	0	0
4692	1	0	0	1	0	0	0	0	0	0	0	0	1	0	1	0
3642	1	0	0	1	0	0	0	0	0	0	0	2	1	0	1	1
3397	1	0	0	1	0	0	0	0	0	0	0	0	1	1	0	0
4176	0	1	1	1	0	0	1	0	0	0	0	0	1	0	0	0
3444	0	1	0	1	0	0	1	0	0	0	0	0	1	0	0	0
4678	0	0	0	1	0	0	1	0	0	0	0	0	1	0	0	0
3630	0	0	0	0	0	0	1	0	0	0	0	0	1	0	0	0
4165	0	0	0	0	0	0	1	0	0	0	0	0	1	0	0	0
4358	0	1	0	0	1	0	1	0	0	0	0	0	1	0	0	0
4612	0	0	0	1	0	0	1	0	0	0	0	0	1	1	0	0
4514	0	0	0	1	0	0	1	0	0	0	0	2	1	0	0	1
3575	0	0	0	0	0	0	1	0	0	0	0	0	1	0	1	1
4598	0	0	0	1	0	0	1	0	0	0	0	0	1	0	0	0
3015	0	0	0	1	0	0	1	0	0	0	0	0	1	0	0	1
3506	0	0	0	1	0	0	1	0	0	0	0	0	1	0	0	0
3389	0	0	0	0	0	0	1	0	0	0	0	0	1	1	0	0
4163	0	0	0	0	0	0	1	0	0	0	0	0	1	0	0	0
4490	0	0	0	1	0	0	1	0	0	0	0	0	1	0	0	0
3418	1	1	1	0	0	0	1	0	0	0	0	0	1	0	0	0
4649	1	1	1	0	0	0	1	0	0	0	0	0	1	0	0	1
3584	0	1	1	1	0	0	0	1	0	0	0	0	1	0	1	1
4379	0	0	0	0	0	0	0	1	1	0	0	0	1	1	0	1
4654	0	0	0	0	0	0	0	1	0	0	0	0	1	0	0	0
4031	0	0	0	0	0	0	0	1	0	0	0	0	1	0	0	0
3291	0	0	0	0	0	0	1	1	0	0	0	0	1	0	0	0
4138	0	0	0	0	0	0	0	0	0	0	2	0	1	0	0	1
3132	0	1	0	0	0	0	0	0	0	0	2	2	1	0	0	0
3288	0	0	0	0	0	0	0	0	0	0	2	0	1	0	0	0
4388	0	0	0	0	0	0	0	0	0	0	2	0	1	0	1	1
4069	0	0	0	1	0	0	0	0	0	0	2	0	1	1	0	0
3457	0	0	0	1	0	0	0	0	1	0	2	2	1	1	0	0
3612	0	0	0	1	0	0	0	0	0	0	2	0	1	0	0	1
3044	0	0	0	0	0	0	0	0	0	0	2	2	1	0	0	0
4125	0	0	0	0	0	0	0	0	0	0	2	2	1	0	0	0
4638	0	0	0	0	0	0	0	0	0	0	2	0	1	0	0	0
4252	0	0	0	0	0	0	0	0	0	0	2	2	1	0	0	0
3080	0	0	0	0	0	0	0	0	0	0	2	2	1	0	0	0
3305	0	0	0	0	0	0	0	0	0	0	2	0	1	0	0	0
4343	0	0	0	0	0	0	0	0	0	0	2	0	1	0	0	0
3232	0	0	0	0	0	0	0	0	0	0	2	2	1	0	0	1
4180	0	0	0	0	0	0	0	0	0	0	2	0	1	0	0	0
4371	0	0	0	0	0	0	0	0	0	1	2	2	1	0	0	1
4445	0	0	0	0	0	0	0	0	0	0	2	2	1	0	0	1
4305	0	0	0	1	0	0	0	0	0	0	2	2	1	0	0	1
4655	0	0	0	1	0	0	0	0	0	0	2	2	1	0	0	0
3206	0	0	0	0	0	0	0	0	0	0	2	2	1	0	0	0
4319	0	0	0	0	0	0	0	0	1	0	2	0	1	0	0	1
4253	0	0	0	1	0	0	0	0	0	0	2	0	1	0	0	1
4206	0	0	0	1	0	0	0	0	0	0	2	2	1	0	0	1
4190	0	0	0	1	0	0	0	0	0	0	2	0	1	1	0	0
4701	0	0	0	0	0	0	0	0	0	0	2	0	1	0	0	0
3003	0	0	0	0	0	0	0	0	0	0	2	2	1	0	0	0
3083	0	0	0	0	0	0	0	0	0	0	2	2	1	0	0	0
3383	0	0	0	0	0	0	0	0	0	0	2	2	1	1	0	0
3499	1	1	1	1	0	0	0	0	0	0	2	0	1	0	1	0
4128	0	1	0	0	0	0	1	0	0	0	2	0	1	0	0	0
4121	0	0	0	0	0	0	1	0	0	0	2	0	1	0	0	1
3264	0	0	0	1	0	0	1	0	0	0	2	2	1	0	0	0
3438	0	0	0	0	0	0	1	0	0	0	2	0	1	1	0	0
4467	0	0	0	0	0	0	1	0	0	0	2	0	1	0	0	0
3200	0	0	0	0	0	0	1	0	0	0	2	2	1	0	0	0
3533	0	0	0	0	0	0	0	1	0	1	2	2	1	0	1	0
4049	0	0	0	1	0	0	0	1	0	0	2	0	1	0	0	0
4267	0	1	1	0	0	0	1	1	0	0	2	2	1	0	0	0
4404	0	1	1	0	0	0	0	0	0	0	0	0	2	0	0	0
4277	0	0	1	0	0	0	0	0	0	0	0	0	2	0	0	0
3258	0	0	0	0	0	0	0	0	0	0	0	0	2	0	0	1
4030	0	0	0	1	0	0	0	0	0	0	0	0	2	1	1	0
3641	0	1	0	1	0	0	0	0	1	0	0	0	2	0	0	1
4330	0	0	0	0	0	0	0	0	0	0	0	0	2	0	0	0
3036	0	0	0	0	0	0	0	0	1	0	0	0	2	1	0	0
3197	0	0	0	0	0	0	0	0	0	0	0	0	2	0	0	0
3009	0	0	0	0	0	0	0	0	0	0	0	0	2	0	0	0
3238	0	0	0	0	0	0	0	0	0	0	0	0	2	0	0	0
3474	0	0	0	0	0	0	0	0	0	0	0	0	2	0	0	0
4223	0	0	0	0	0	0	0	0	0	0	0	0	2	1	0	0
4024	0	0	0	0	0	0	0	0	0	0	0	0	2	0	0	0
3628	0	0	0	1	0	0	0	0	0	0	0	0	2	0	0	1
3228	0	1	0	0	0	0	0	0	0	0	0	0	2	1	0	0
4665	0	0	0	1	0	0	0	0	0	0	0	0	2	1	0	0
3196	0	0	0	0	0	0	0	0	0	0	0	2	2	1	1	0
4068	0	0	0	0	0	0	0	0	0	0	0	0	2	0	0	0
4555	0	0	0	0	0	0	0	0	0	0	0	0	2	0	0	1
3511	0	0	0	1	0	0	0	0	0	0	0	0	2	0	0	0
4039	0	0	0	1	0	0	0	0	0	0	0	0	2	0	0	0
4534	0	0	0	0	0	0	0	0	0	0	0	0	2	0	0	1
4511	0	0	0	0	0	0	0	0	0	0	0	0	2	0	0	0
4635	0	0	0	0	0	0	0	0	0	0	0	0	2	1	0	1
4119	0	0	0	0	0	0	0	0	0	0	0	0	2	1	1	0
3569	0	0	0	0	0	0	0	0	0	0	0	0	2	0	0	0
3515	0	0	0	0	0	0	0	0	0	0	0	0	2	0	1	0
3632	0	0	0	1	0	0	0	0	0	0	0	0	2	0	0	1
4509	0	0	0	0	0	0	0	0	0	0	0	0	2	1	0	0
4365	0	0	0	0	0	0	0	0	0	1	0	0	2	0	0	0
4411	0	0	0	0	0	0	0	0	0	0	0	0	2	1	1	0
4481	0	0	0	0	0	0	0	0	0	0	0	0	2	0	0	0
3251	0	0	0	0	0	0	0	0	0	0	0	0	2	0	0	1
3307	0	0	0	1	0	0	0	0	0	0	0	0	2	0	0	0
4198	0	0	0	0	0	0	0	0	0	0	0	0	2	0	0	0
3021	0	0	0	0	0	0	0	0	0	0	0	0	2	0	0	0
4189	0	0	0	0	0	0	0	0	0	0	0	0	2	1	0	0
3362	0	0	0	1	0	0	0	0	0	0	0	0	2	0	0	0
3564	0	0	0	0	0	0	0	0	0	0	0	0	2	0	0	0
3180	0	0	0	1	0	0	0	0	0	0	0	0	2	0	0	0
4089	0	0	0	1	0	0	0	0	0	0	0	0	2	0	0	0
4193	0	0	0	0	0	0	0	0	0	0	0	0	2	1	1	0
4551	0	0	0	1	0	0	0	0	1	0	0	0	2	0	0	0
4553	1	1	1	0	0	0	0	0	0	0	0	0	2	1	0	0
3143	0	1	1	0	0	0	1	0	0	0	0	0	2	1	0	1
4095	0	0	0	0	0	0	1	0	0	0	0	0	2	1	0	0
4584	0	0	0	0	0	0	1	0	0	1	0	0	2	1	0	0
4174	0	1	0	0	0	0	0	1	0	0	0	0	2	0	0	0
3219	0	0	0	1	0	0	0	1	0	0	0	0	2	0	0	0
4354	0	0	0	0	0	0	0	1	1	0	0	0	2	1	0	1
4550	0	0	0	0	0	0	0	1	0	0	0	0	2	0	0	0
4055	0	1	0	1	0	0	0	0	0	0	2	0	2	0	0	0
3458	0	0	0	1	0	0	0	0	0	0	2	2	2	1	0	0
3138	0	0	0	1	0	0	0	0	0	0	2	2	2	1	1	0
4498	0	0	0	0	0	0	0	0	0	0	2	0	2	0	0	1
4405	0	0	0	1	0	0	0	0	0	0	2	2	2	1	0	1
3510	0	0	0	0	0	0	0	0	1	0	2	2	2	0	0	0
4045	0	0	0	1	0	0	0	0	0	0	2	2	2	1	0	0
4409	1	1	1	0	0	0	0	0	1	0	2	0	2	1	1	0
3101	1	0	1	0	0	0	0	0	1	0	2	2	2	0	0	0
3631	0	0	0	1	0	0	1	0	0	0	2	0	2	0	1	1
4054	0	0	0	1	0	0	1	0	0	0	2	0	2	0	0	0
4053	0	1	1	1	0	0	1	1	1	0	2	2	2	0	0	0
